# Supplementary material for: Revealing higher than expected diversity of Harpacticoida (Crustacea:Copepoda) in the North Sea using MALDI-TOF MS and molecular barcoding
Source: Sci Rep. 2019 Jun 24;9:9182. doi: 10.1038/s41598-019-45718-7 (PMC6591307; doi:10.1038/s41598-019-45718-7)
Supplement: Supplementary file 2 — Dataset 1 [file 41598_2019_45718_MOESM2_ESM.xlsx]

## Sheet: Tabelle1
Revealing higher than expected diversity of Harpacticoida (Crustacea:Copepoda) in the North Sea using MALDI-TOF MS
and molecular barcoding
S. ROSSEL*1,2 and P. MARTÍNEZ ARBIZU1,2
1 Senckenberg Research Institute, German Centre for Marine Biodiversity Research (DZMB), Südstrand 44, 26382 Wilhelmshaven, Germany.
2 Marine Biodiversity Research, Institute for Biology and Environmental Sciences, Carl von Ossietzky University Oldenburg, Oldenburg, Germany
*Correspondence: Sven Rossel, Fax: +49 4421 9475111; E-mail: sven.rossel@senckenberg.de
Supplementary table T1: List of specimens analyzed using DNA barcoding. The table contains the species name, BOLD ID, BOLD bin ID, GenBank
accession number, sequence length, primers used, sampling site latitude and longitude and sampling date. Further it is mentioned if a mass
spectrum was measured for the specimen. Finally the DNA sequence is added. Specimen numbers marked in red are singleton species/MOTUs.
Undescribed species are marked either in light or dark grey.
Specimen number	Species	BOLD ID	BOLD Bin ID	GenBank Accession Number	sequence length	Forward Primer	Reverse Primer	Latitude	Longitude	Date of collection	Mass spectrum available?	Sequence
SR_707	Acrenhydrosoma perplexum	NSH466-17	BOLD:ADG0498	MK506116	699[1n]	Coxf	Coxr2	55.016	5.47071	10-Mar-2016		GGAAATGACTATTTTTATACTGTAGTTGTTTCAGCTCACGCTTTTACCATAATTTTGATTATAGGCATACCTATTTTAATTGGTGGATTTGCAAACTGGCTGGTTCCTTTGATATTAGGGGCCCCAGACATAGCTTTTCCCCGACTAAACAATATAAGGTTTTGATTTTTAATACCTGCTTTAATTTTACTTTTATCAAGAAGCCTTGTCGAAAGGGGAGTAGGAACTGGGTGAACAGTCTACCCACCTCTAAGTGGAAGGATAGCCCACAGAGGAACCTCTGTGGATTTAGCAATTTTTTCTCTGCATTTAGCTGGTATCTCTTCTTTGTTAGGGGCTGTAAATTTCATTAGGACTTTATGTAATTTACGAATCTTTGGGATGCTTTTTGACCGTATG…
SR_280	Alteutha interrupta	NSH001-17			474[1n]	LCO1490	CopCOI2198X	54.0628	8.01667	18-Mar-2014		GGCGGGGCTTGAGGGGGGATATTGGGGACATTTCTTAGATTAATTATTCGTTACGAATTAAGCCAACCAGGAATGCTAATTGTAAACGACGAACAAGTATTTAATGTTTTAGTAACTGCCCATGCTTTTATCATAATTTTTTTTATAGTAATGCCTGTTATGATTGGGGGGTTTGGCAACTGGTTAGTCCCGATAATAGTGGGCGCTCCTGATATGGCCTTCCCTCGATTAAACAATATAAGATTTTGGTACTTACTTCCTTCGCTCAACCTACTAGTTATTAGAGGGGCTATTGAATTGGGAGCGGGGACAGGGTGAACTGTGTNCCCCCCTCTCAGAAGTTATTTCGCCCATTCCGGGTCCTCAGTAGATTTTGCTATTTTTTCTCTTCATCTAGCA…
DP_211	Ameira n. sp. 1	NSH042-17	BOLD:ADG0835	MH708087	784[0n]	Coxf	Coxr2	53.7817	6.52338	08-Oct-2015		TCATAAAGATATCGGAACACTGTATTTATTAGCAGGAGCTTGGGCAGGACTTGTCGGAACGGGGTTAAGAATATTAATTCGATTAGAGTTAGGACAACCTGGAGCATTAATTGGAGATGACCAATCATATAATGTAGTGGTAACTGCACATGCTTTTATTATAATTTTTTTTATAGTAATACCTGTATTGATTGGAGGATTCGGAAATTGGTTAGTGCCTTTAATGTTAGGGGCGCCAGATATGGCATTTCCTCGATTAAATAATATAAGATTTTGGTTTTTATTACCTGCACTTGTATTGTTATTAAGTAGAAGAATAGTAGAAAGGGGTGCAGGAACAGGGTGGACAGTCTACCCTCCACTTAGGAGAAATATCGCACATGCCGGGGCGTCGGTTGA…
SR_628	Ameira n. sp. 1	NSH043-17	BOLD:ADG0835	MH670522	795[0n]	Coxf	Coxr2	53.7817	6.52338	08-Oct-2015		CATAAAGATATCGGAACACTGTATTTATTAGCAGGAGCTTGGGCAGGACTTGTCGGAACGGGGTTAAGAATATTAATTCGATTAGAGTTAGGACAACCTGGAGCATTAATTGGAGATGACCAATCATATAATGTAGTGGTAACTGCACATGCTTTTATTATAATTTTTTTTATAGTAATACCTGTATTGATTGGAGGATTCGGAAATTGGTTAGTGCCTTTAATGTTAGGGGCGCCAGATATGGCATTTCCTCGATTAAATAATATAAGATTTTGGTTTTTATTACCTGCACTTGTATTGTTATTAAGTAGAAGAATAGTAGAAAGGGGTGCAGGAACAGGGTGGACAGTCTACCCTCCACTTAGGAGAAATATCGCACATGCCGGGGCGTCGGTTGAT…
SR_625	Ameira n. sp. 1	NSH044-17	BOLD:ADG0835	MH670516	833[0n]	Coxf	Coxr2	53.7817	6.52338	08-Oct-2015		AAAGATATCGGAACACTGTATTTATTAGCAGGAGCTTGGGCAGGACTTGTCGGAACGGGGTTAAGAATATTAATTCGATTAGAGTTAGGACAACCTGGAGCATTAATTGGAGATGACCAATCATATAATGTAGTGGTAACTGCACATGCTTTTATTATAATTTTTTTTATAGTAATACCTGTATTGATTGGAGGATTCGGAAATTGGTTAGTGCCTTTAATGTTAGGGGCGCCAGATATGGCATTTCCTCGATTAAATAATATAAGATTTTGGTTTTTATTACCTGCACTTGTATTGTTATTAAGTAGAAGAATAGTAGAAAGGGGTGCAGGAACAGGGTGGACAGTCTACCCTCCACTTAGGAGAAATATCGCACATGCCGGGGCGTCGGTTGATTTA…
SR_696	Ameira n. sp. 1	NSH467-17	BOLD:ADG0835	MH670513	621[3n]	jgLCO1490	jgHCO2198	53.7817	6.52338	08-Oct-2015		GTCGACGAATCATAAGGATATTGGAACACTGTATTTATTAGCAGGAGTTTGGGCAGGACTTGTCGGAACGGGGTTAAGAATATTAATTCGATTAGAGTTAGGACAACCTGGAGCATTAATTGGAGATGACCAATCATATAATGTAGTGGTAACTGCACATGCTTTTATTATAATTTTTTTTATAGTAATACCTGTATTGATTGGGGGATTCGGAAATTGGTTAGTGCCTTTAATGTTAGGGGCGCCAGATATAGCATTTCCTCGATTAAATAATATAAGATTTTGGTTTTTATTACCTGCACTTGTATTGTTATTAAGTAGAAGAATAGTAGAAAGGGGTGCAGGAACAGGGTGGACAGTCTACCCTCCACTTAGGAGAAATATCGCACATGCCGGGGC…
SR_627	Ameira n. sp. 3	NSH063-17	BOLD:ADG0834	MH670521	772[1n]	Coxf	Coxr2	53.7817	6.52338	08-Oct-2015		GGAAGATTATATCTTTTAGCGGGTGCCTGGGCAGGCTTAGTCGGCACAGGTTTGAGGATGATCATTCGGCTGGAGTTAGGTCAACCTGGCTCATTGATTGGAGATGACCAAAGATACAACGTAGTAGTCACAGCTCATGCTTTTATTATAATTTTTTTTATAGTTATGCCGGTTTTAATTGGCGGGTTTGGCAACTGATTAGTGCCTCTTATGCTGGGAGCCCCGGACATGGCTTTCCCGCGACTCAATAATATAAGATTTTGATTTCTACTGCCCGCGTTAGTGCTTTTATTGTTTAGGGGAATAGTTGAAAGGGGTGCAGGGACTGGATGGACCGTGTACCCCCCACTTAGGAGAAATATCGCACATGCCGGGGCCTCTGTAGATTTAGCTATTTTT…
SR_410	Ameira n. sp. aff. parvula 1	NSH054-17	BOLD:ADF8802	MH670524	699[0n]	jgLCO1490	CopCOI2198X	54.2548	7.96149	13-Oct-2015		GTCGACGAATCATAAGGATATTGGTACACTATACTTACTAGCGGGGGCGTGATCTGGGTTAATCGGAACGGGGCTTAGAATACTCATTCGACTAGAGTTGGGGGCGCCTGGGGCGCTTATCGGGGATGACCAGTCTTATAACGTGGTAGTCACTGCACATGCCTTTGTAATGATTTTTTTTATAGTCATGCCAGTTTTGATTGGCGGATTTGGTAATTGGCTTGTTCCTCTAATACTAGGGGCGCCGGACATGGCCTTTCCTCGGCTTAATAATATAAGGTTTTGGTTTTTAATGCCGGCCTTGGTTCTTTTGCTAAGAAGAAGCCTTGTGGAAAGAGGTGCGGGGACGGGGTGAACGGTCTATCCTCCCCTTAGAAGAAACTTGGCCCATTCCGGGGG…
SR_221	Ameira n. sp. aff. parvula 1	NSH055-17	BOLD:ADF8802	MH670508	631[0n]	jgLCO1490	CopCOI2198X	54.2548	7.96149	13-Oct-2015		GTCGACGAATCATAAAGATATTGGTACACTATACTTACTAGCGGGGGCGTGATCTGGGTTAATCGGAACGGGGCTTAGAATACTCATTCGACTAGAGTTGGGGGCGCCTGGGGCGCTTATCGGGGATGACCAGTCTTATAACGTGGTAGTTACTGCACATGCCTTTGTAATGATTTTTTTTATAGTCATGCCAGTTTTGATTGGCGGATTTGGTAATTGGCTTGTTCCTCTAATACTAGGGGCGCCGGACATGGCCTTTCCTCGGCTTAATAATATAAGGTTTTGGTTTTTAATGCCGGCCTTGGTTCTTTTGCTAAGAAGAAGCCTTGTGGAAAGAGGTGCGGGGACGGGGTGAACGGTCTATCCTCCCCTTAGAAGAAACTTGGCCCATTCCGGGGG…
SR_411	Ameira n. sp. aff. parvula 2	NSH056-17	BOLD:ADF8801	MH670525	699[0n]	jgLCO1490	CopCOI2198X	54.2548	7.96149	13-Oct-2015		GTCGACGAATCATAAGGATATTGGGACTTTATATTTATTGGCCGGAGCCTGGTCTGGACTTGTAGGAACAGGGCTAAGGATGCTAATTCGGCTAGAGCTGGGGGCGCCGGGGGCTTTAATTGGGGATGACCAGTCGTATAATGTGGTAGTAACAGCTCATGCTTTTATTATAATTTTTTTTATAGTGATGCCAGTGTTAATTGGCGGGTTTGGTAATTGGTTGGTTCCTCTTATGTTAGGGGCCCCAGATATGGCTTTTCCCCGGCTTAACAATATAAGCTTTTGATTTTTAATTCCCGCTTTAGTTCTTTTATTAAGCAGAAGACTAGTGGAAAGTGGAGCAGGTACCGGGTGAACTGTTTACCCCCCTCTAAGAAGAAATATTGCTCATTCAGGGGG…
SR_409	Ameira n. sp. aff. parvula 2	NSH057-17	BOLD:ADF8801	MH670512	699[0n]	jgLCO1490	CopCOI2198X	54.2548	7.96149	13-Oct-2015		GTCGACGAATCATAAGGATATTGGGACTTTATATTTATTGGCCGGAGCCTGGTCTGAATTTGTAGGAACAGGGCTAAGGATGCTAATTCGGCTAGAGCTGGGGGCGCCGGGGGCTTTAATTGGGGATGACCAGTCGTATAATGTGGTAGTAACAGCTCATGCTTTTATTATAATTTTTTTTATAGTGATGCCAGTGTTAATTGGCGGGTTTGGTAATTGGTTGGTTCCTCTTATGTTAGGGGCCCCAGATATGGCTTTTCCCCGGCTTAATAATATAAGCTTTTGATTTTTAATTCCCGCTTTAGTTCTTTTATTAAGCAGAAGACTAGTGGAAAGTGGAGCAGGTACTGGGTGAACTGTTTACCCCCCTCTAAGAAGAAATATTGCTCACTCAGGGGG…
SR_660	Ameiridae n. sp. 1	NSH053-17	BOLD:ADG3841	MH670510	598[1n]	jgLCO1490	jgHCO2198	54.1391	7.75537	07-Oct-2015		TTGGCACTTTATACCTTTTGGCNGGGGCTTGGGCGGGGCTGATTGGGACAGGGCTTAGAATACTTATTCGGCTAGAGTTAGGGGCCCCTGGCGCGTTAATTGGGGATGACCAGTCGTATAACGTAGTTGTAACAGCACATGCTTTTGTAATAATTTTTTTTATAGTAATGCCAGTTCTTATTGGGGGTTTTGGAAACTGGTTGGTGCCACTTATGCTAGGTGCTCCTGATATGGCCTTCCCCCGACTTAATAATATAAGCTTTTGGTTTTTAATACCAGCACTTGTTCTTCTTCTAAGGAGGAGGCTTGTAGAGAGGGGAGCTGGTACGGGATGGACTGTGTACCCCCCTCTAAGGAGAAATATTTCTCATTCGGGTGGATCGGTGGACTTGGCTATTT…
SR_579	Ameiridae n. sp. 2	NSH040-17	BOLD:ADG2615	MH670519	703[0n]	LCO1490	CopCOI2198X	54.7069	7.61464	09-Mar-2016		GTCAACAAATCATAAAGATATTGGAACCCTATACCTCTTAGCAGGGGCTTGAGCGGGTTTAGTGGGTACGGGGTTAAGGATATTAATTCGTCTTGAGCTAGGTCAACCCGGGGCTTTAATTGGAGACGATCAATCCTATAATGTAGTAGTGACTGCCCATGCTTTTATTATAATTTTTTTTATAGTCATGCCCGTGCTAATTGGGGGATTTGGAAATTGATTAGTGCCTTTAATATTAGGGGCACCAGATATGGCTTTTCCTCGATTAAATAATATAAGATTTTGATTTTTATTGCCTGCCTTAGTTTTATTGTTAAGAAGAAGGATAGTAGAGAGGGGGGCAGGAACCGGTTGAACTGTGTACCCTCCACTAAGAAGAAATATCGCACATGCTGGTGC…
SR_198	Ameiridae n. sp. 2	NSH041-17	BOLD:ADG2615	MH976635	700[0n]	LCO1490	CopCOI2198X	54.1683	7.9981	07-Oct-2015		GTCAACAAATCATAAAGATATTGGAACTCTATACCTCTTAGCAGGGGCTTGAGCGGGTTTAGTGGGTACGGGGTTAAGGATATTAATTCGTCTTGAGCTGGGTCAACCCGGGGCTTTAATTGGAGACGATCAATCCTATAATGTAGTAGTGACTGCCCATGCTTTTATTATAATTTTTTTTATAGTCATGCCCGTGCTAATTGGGGGATTTGGAAATTGATTAGTGCCTTTAATATTAGGGGCACCAGATATGGCTTTTCCTCGATTAAATAATATAAGATTTTGATTTTTATTGCCTGCCTTAGTTTTATTGTTAAGAAGAAGGATAGTAGAGAGGGGGGCAGGAACCGGTTGAACTGTGTACCCTCCACTAAGAAGAAATATCGCACATGCTGGTGC…
DP_140	Ameiridae n. sp. 3	NSH557-17	BOLD:ADG2616	MH670511	774[0n]	Coxf	Coxr2	55.016	5.47071	10-Mar-2016		TCGGGACTCTATATTTACTCGCTGGGGCGTGATCTGGCCTAATTGGCACGGGTCTTAGAATATTGATTCGTTTAGAATTAGGCGCTCCTGGGGCTCTGATTGGGGATGATCAGTCCTATAATGTGGTAGTCACAGCACATGCTTTTGTAATAATTTTTTTTATAGTAATACCTGTCTTAATTGGAGGGTTTGGGAATTGGCTTGTGCCCCTAATATTGGGTGCGCCAGATATGGCATTCCCTCGGTTGAACAATATAAGATTTTGATTTTTAGTCCCAGCCCTTATTCTTCTGTTAAGAAGAAGTTTAGTGGAAAGGGGGGCAGGGACAGGATGAACTGTGTACCCGCCTCTAAGCGGCAATATTGCCCATTCTGGGGGATCTGTAGACTTGGCTATTT…
DP_141	Ameiridae n. sp. 3	NSH558-17	BOLD:ADG2616	MH670520	869[0n]	Coxf	Coxr2	55.016	5.47071	10-Mar-2016		GTCCTGTAATCATAAAGATATCGGGACTCTATATTTACTCGCTGGGGCGTGATCTGGCCTAATTGGCACGGGTCTTAGAATATTGATTCGTTTAGAATTAGGCGCTCCTGGGGCTCTGATTGGGGATGATCAGTCCTATAATGTGGTAGTCACAGCACATGCTTTTGTAATAATTTTTTTTATAGTAATACCTGTCTTAATTGGAGGGTTTGGGAATTGGCTTGTGCCCCTAATATTGGGTGCGCCAGATATGGCATTCCCTCGGTTGAACAATATAAGATTTTGATTTTTAGTCCCAGCCCTTATTCTTCTGTTAAGAAGAAGTTTAGTGGAAAGGGGGGCAGGGACAGGATGAACTGTGTACCCGCCTCTAAGCGGCAATATTGCCCATTCTGGGGG…
SR_608	Ameiridae n. sp. 3	NSH559-17	BOLD:ADG2616	MH670515	623[0n]	jgLCO1490	jgHCO2198	55.016	5.47071	10-Mar-2016		ACGAATCATAAGGATATTGGGACTCTATATTTACTCGCTGGGGCGTGATCTGGCCTAATTGGCACGGGTCTTAGAGATATTATTCGTTTAGAATTAGGCGCTCCTGGGGCTCTGATTGGGGATGATCAGTCCTATAATGTGGTAGTCACAGCACATGCTTTTGTAATAATTTTTTTTATAGTAATACCTGTCTTAATTGGAGGGTTTGGGAATTGGCTTGTGCCCCTAATATTGGGTGCGCCAGATATGGCATTCCCTCGGTTGAACAATATAAGATTTTGATTTTTAGTCCCAGCCCTTATTCTTCTGTTAAGAAGAAGTTTAGTGGAAAGGGGGGCAGGGACAGGATGAACTGTGTACCCGCCTCTAAGCGGCAATATTGCCCATTCTGGGGGATCT…
SR_609	Ameiridae n. sp. 3	NSH560-17	BOLD:ADG2616	MH670514	567[1n]	LCO1490	CopCOI2198X	55.016	5.47071	10-Mar-2016		TAATTGGCACGGGTCTTAGAATATTGATTCGTTTAGAATTAGGCGCTCCTGGGGCTCTGATTGGGGATGATCAGTCCTATAATGTGGTAGTCACAGCACATGCTTTTGTAATAATTTTTTTTATAGTAATACCTGTCTTAATTGGAGGGTTTGGGAATTGGCTTGTGCCCCTAATATTGGGTGCGCCAGATATGGCATTCCCTCGGTTGAACAATATAAGATTTTGATTTTTAGTCCCAGCCCTTATTCTTCTGTTAAGAAGAAGTTTAGTGGAAAGGGGGGCAGGGACAGGATGAACTGTGTACCCGCCTCTAAGCGGCAATATTGCCCATTCTGGGGGATCTGTAGACTTGGCTATTTTTTCGCTTCACTTGGCTGGAATTTCCTCCCTTTTAGGAG…
SR_689	Ameiridae n. sp. 3	NSH561-17	BOLD:ADG2616	MH670518	575[0n]	jgLCO1490	jgHCO2198	55.016	5.47071	10-Mar-2016		TCGCTGGGGCGTGATCTGGCCTAATGGGCACGGGTCTTAGAATATTGATTCGTTTAGAATTAGGCGCTCCTGGGGCTCTGATTGGGGATGATCAGTCCTATAATGTGGTAGTCACAGCACATGCTTTTGTAATAATTTTTTTTATAGTAATACCTGTCTTAATTGGAGGGTTTGGGAATTGGCTTGTGCCCCTAATATTGGGTGCGCCAGATATGGCATTCCCTCGGTTGAACAATATAAGATTTTGATTTTTAGTCCCAGCCCTTATTCTTCTGTTAAGAAGAAGTTTAGTGGAAAGGGGGGCAGGGACAGGATGAACTGTGTACCCGCCTCTAAGCGGCAATATTGCCCATTCTGGGGGATCTGTAGACTTGGCTATTTTTTCGCTTCACTTGGCTG…
SR_690	Ameiridae n. sp. 3	NSH562-17	BOLD:ADG2616	MH670523	652[2n]	jgLCO1490	jgHCO2198	55.016	5.47071	10-Mar-2016		GACTCTATATTTACTCGCTGGGGCGTGATCTGGCCTAATTGGCACGGGTCTTAGAATATTGATTCGTTTAGAATTAGGNGCTCCTGGGGCTCTGATTGGGGATGATCAGTCCTATAATGTGGTAGTCACAGCACATGCTTTTGTAATAATTTTTTTTATAGTAATACCTGTCTTAATTGGAGGGTTTGGGAATTGGCTTGTGCCCCTAATATTGGGTGCGCCAGATATGGCATTCCCTCGGTTGAACAATATAAGATTTTGATTTTTAGTCCCAGCCCTTATTCTTCTGTTAAGAAGAAGTTTAGTGGAAAGGGGGGCAGGGACAGGATGAACTGTGTACCCGCCTCTAAGCGGCAATATTGCCCATTCTGGGGGATCTGTAGACTTGGCTATTTTTTC…
SR_259	Amphiascopsis cinctus	NSH069-17	BOLD:ADF9113	MH670487	699[0n]	jgLCO1490	CopCOI2198X	54.2335	6.38367	08-Oct-2015		GTCGACGAATCATAAGGACATTGGAACCCTCTATCTGTTAGCAGGGGCTTATTCTGGATTAATTGGCTCAGCCTTAAGGGCTTTAATTCGAATTGAGCTTAGACAGCCGGGCCCTTTAATTGGAGATGATCAAATTTATAATGTTATTGTAACCGCACACGCCTTTATTATAATCTTTTTCATGGTTATACCTACATTAATTGGAGGTTTCGGAAATTGACTAATTCCTCTAATACTAGGCGCACCTGATATAGCGTTTCCCCGACTTAACAATATAAGGTTTTGATTCCTTATGCCCGCTTTAGCTCTCTTATTAATTGGGAGAATAGTAGAAAGAGGAGCTGGGACAGGTTGAACAGTTTACCCTCCTTTAAGAATAAACCTTGCCCATTCGGGTCT…
SR_260	Amphiascopsis cinctus	NSH070-17	BOLD:ADF9113	MH670484	699[0n]	jgLCO1490	CopCOI2198X	54.3018	6.65617	08-Oct-2015		GTCGACGAATCATAAGGACATTGGAACCCTCTATCTGTTAGCAGGGGCTTATTCTGGATTAATTGGCTCAGCCTTAAGGGCTTTAATTCGAATTGAGCTTAGACAGCCGGGCCCTTTAATTGGAGATGATCAAATTTATAATGTTATTGTAACCGCACACGCCTTTATTATAATCTTTTTCATGGTTATACCTACATTAATTGGAGGTTTCGGAAATTGACTAATTCCTCTAATACTAGGCGCACCTGATATAGCGTTTCCCCGACTTAACAATATAAGGTTTTGATTCCTTATGCCCGCTTTAGCTCTCTTATTAATTGGGAGAATAGTAGAAAGAGGAGCTGGGACAGGTTGAACAGTTTACCCTCCTTTAAGAATAAACCTTGCCCATTCGGGTCT…
DP_134	Amphiascopsis cinctus	NSH071-17	BOLD:ADF9113	MH670485	688[0n]	jgLCO1490	CopCOI2198X	55.016	5.47071	10-Mar-2016		GTCGACGAATCATAAGGATATTGGAACCCTCTATCTGTTAGCAGGGGCTTATTCTGGATTAATTGGCTCAGCCTTAAGGGCTTTAATTCGAATTGAGCTTAGACAGCCGGGCCCTTTAATTGGAGATGACCAGATTTATAATGTTATTGTAACCGCACACGCCTTTATTATAATCTTTTTCATGGTTATACCTACATTAATTGGAGGTTTCGGAAATTGGCTAATTCCTCTAATACTAGGCGCACCTGATATAGCGTTTCCCCGACTTAACAATATAAGGTTTTGATTCCTTATGCCCGCTTTAGCTCTCTTATTAATTGGGAGAATAGTAGAAAGAGGAGCTGGGACAGGTTGAACAGTTTACCCTCCTTTAAGAATAAACCTTGCCCATTCGGGTCT…
DP_135	Amphiascopsis cinctus	NSH072-17	BOLD:ADF9113	MH670486	699[0n]	jgLCO1490	CopCOI2198X	55.016	5.47071	10-Mar-2016	Yes	GTCGACGAATCACAAGGATATTGGAACCCTCTATCTGTTAGCAGGGGCTTATTCTGGATTAATTGGCTCAGCCTTAAGGGCTTTAATTCGAATTGAGCTTAGACAGCCGGGCCCTTTAATTGGAGATGACCAGATTTATAATGTTATTGTAACCGCACACGCCTTTATTATAATCTTTTTCATGGTTATACCTACATTAATTGGAGGTTTCGGAAATTGGCTAATTCCTCTAATACTAGGCGCACCTGATATAGCGTTTCCCCGACTTAACAATATAAGGTTTTGATTCCTTATGCCCGCTTTAGCTCTCTTATTAATTGGGAGAATAGTAGAAAGAGGAGCTGGGACAGGTTGAACAGTTTACCCTCCTTTAAGAATAAACCTTGCCCATTCGGGTCT…
DP_139	Amphiascopsis cinctus	NSH073-17	BOLD:ADF9113	MH670482	572[0n]	jgLCO1490	CopCOI2198X	55.016	5.47071	10-Mar-2016	Yes	GCCTTAAGGGCTTTAATTCGAATTGAGCTTAGACAGCCGGGCCCTTTAATTGGAGATGACCAGATTTATAATGTTATTGTAACCGCACACGCCTTTATTATAATCTTTTTCATGGTTATACCTACATTAATTGGAGGTTTCGGAAATTGGCTAATTCCTCTAATACTAGGCGCACCTGATATAGCGTTTCCCCGACTTAACAATATAAGGTTTTGATTCCTTATGCCCGCTTTAGCTCTCTTATTAATTGGGAGAATAGTAGAAAGAGGAGCTGGGACAGGTTGAACAGTTTACCCTCCTTTAAGAATAAACCTTGCCCATTCGGGTCTTTCTGTTGACGTAAGAATTTTTTCACTCCACTTGGCTGGAATTTCCTCCTTGTTGGGTGCAGTAAACTTT…
SR_688	Amphiascopsis cinctus	NSH074-17	BOLD:ADF9113	MH670483	692[0n]	jgLCO1490	jgHCO2198	55.016	5.47071	10-Mar-2016		GTCGACGAATCATAAGGATATTGGAACCCTCTATCTGTTAGCAGGGGCTTATTCTGGATTAATTGGCTCAGCCTTAAGGGCTTTAATTCGAATTGAGCTTAGACAGCCGGGCCCTTTAATTGGAGATGACCAGATTTATAATGTTATTGTAACCGCACACGCCTTTATTATAATCTTTTTCATGGTTATACCTACATTAATTGGAGGTTTCGGAAATTGGCTAATTCCTCTAATACTAGGCGCACCTGATATAGCGTTTCCCCGACTTAACAATATAAGGTTTTGATTCCTTATGCCCGCTTTAGCTCTCTTATTAATTGGGAGAATAGTAGAAAGAGGAGCTGGGACAGGTTGAACAGTTTACCCTCCTTTAAGAATAAACCTTGCCCATTCGGGTCT…
SR_287	Aquilastacus n. sp. 1	NSH002-17	BOLD:ADG2202	MK037135	699[0n]	jgLCO1490	CopCOI2198X	54.1687	7.99183	17-Mar-2014		GTCGACGAATCACAAGGATATTGGCACGTTATATTTATTAGCTGGGGCTTGGGGGGGTTTAATTGGCACGGGGTTAAGAATGATCATTCGAGTAGAATTGGGTCAACCAGGGTCCTTGATTGGGGATGACCAAATTTATAATGTGGTAGTTACAGCGCATGCCTTCATCATAATTTTTTTTATAGTTATACCTATTTTAATTGGGGGATTTGGGAACTGATTAGTCCCTTTAATATTAGGGGCCCCGGATATGGCATTTCCTCGGTTAAATAACATGAGATTTTGATTTTTACTTCCTGCTTTGGTACTACTTCTGCTTAGAAGAATAGTAGAGATGGGAGCAGGCACGGGATGAACGGTGTATCCCCCCCTTAGGAGTAATATTGCGCATAGTGGCGG…
SR_288	Aquilastacus n. sp. 2	NSH176-17	BOLD:ADG2203	MK037111	699[0n]	jgLCO1490	CopCOI2198X	54.1687	7.99183	17-Mar-2014		GTCGACGAATCATAAGGATATTGGGACTTTATATTTGTTAGCAGGGGCATGAGGAGGGTTAATTGGGACAGGGCTAAGAATAATTATTCGAGTAGAGCTAGGTCAGCCAGGGTCTCTTATTGGGGATGACCAAATTTATAACGTTGTAGTGACTGCTCATGCTTTTATTATGATTTTTTTTATGGTAATGCCAATTTTAATTGGGGGGTTTGGGAATTGACTAGTCCCACTGATGTTAGGAGCTCCAGATATGGCTTTTCCTCGCCTAAATAATATAAGATTTTGATTTTTACTGCCTGCATTAGTATTGCTGCTTTTGAGGAGGATAGTGGAAATAGGGGCAGGAACTGGTTGAACTGTTTATCCCCCTCTAAGGAGGAATATTGCCCATAGTGGGGG…
SR_598	Arenocaris reducta	NSH177-17	BOLD:ADF8973	MH670494	758[0n]	Coxf	Coxr2	54.5043	7.9896	09-Mar-2016		ATCGGGACTTTATACTTATTAGCAGGTGCATGAGGGGGAATAATTGGAACAGGGTTAAGAATGTTAATTCGTTTTGAGCTTAGGCAACCCGGAGCCTTTTTAGGAGACGATCAAATTTATAATGTGGTAGTTACGGCTCATGCTTTTGTTATGATTTTTTTCATGGTAATACCCATTTTAATCGGAGGGTTTGGTAATTGACTAGTCCCATTAATACTAGGGACCCCAGATATGGCTTTTCCTCGGCTAAATAATATAAGATTTTGATTTTTATTGCCTGCATTAGTTTTATTACTATTGAGAAGGTTGGTAGAAATAGGAGCAGGGACAGGTTGGACGGTATACCCCCCCTTAAGAAGTAATATTGCTCATAGGGGGGCCTCTGTGGACTTTGCCATT…
SR_596	Arenocaris reducta	NSH178-17	BOLD:ADF8973	MH670496	700[0n]	LCO1490	CopCOI2198X	54.5043	7.9896	09-Mar-2016		GTCAACAAATCATAAAGATATTGGGACTTTATACTTATTAGCAGGTGCATGAGGGGGAATAATTGGAACAGGGTTAAGAATGTTAATTCGTTTTGAGCTTAGGCAACCCGGAGCCTTTTTAGGAGACGATCAAATTTATAATGTGGTAGTTACGGCTCATGCTTTTGTTATGATTTTTTTCATGGTAATACCCATTTTAATCGGAGGGTTTGGTAATTGACTAGTCCCATTAATACTAGGGACCCCAGATATGGCTTTTCCTCGGCTAAATAATATAAGATTTTGATTTTTATTGCCTGCATTAGTTTTATTACTATTGAGAAGGTTGGTAGAAATAGGAGCAGGGACAGGTTGGACGGTATACCCCCCCTTAAGAAGCAATATTGCTCATAGGGGGGC…
SR_597	Arenocaris reducta	NSH179-17	BOLD:ADF8973	MH670492	533[0n]	LCO1490	CopCOI2198X	54.5043	7.9896	09-Mar-2016		AATCATAAAGATATTGGGACTTTATACTTATTAGCAGGTGCATGAGGGGGAATAATTGGAACAGGGTTAAGAATGTTAATTCGTTTTGAGCTTAGGCAACCCGGAGCCTTTTTAGGAGACGATCAAATTTATAATGTGGTAGTTACGGCTCATGCTTTTGTTATGATTTTTTTCATGGTAATACCCATTTTAATCGGAGGGTTTGGTAATTGACTAGTCCCATTAATACTAGGGACCCCAGATATGGCTTTTCCTCGGCTAAATAATATAAGATTTTGATTTTTATTGCCTGCATTAGTTTTATTACTATTGAGAAGGTTGGTAGAAATAGGAGCAGGGACAGGTTGGACGGTATACCCCCCCTTAAGAAGCAATATTGCTCATAGGGGGGCCTCTGTG…
SR_218	Arenocaris reducta	NSH180-17	BOLD:ADF8973	MH670498	699[0n]	LCO1490	CopCOI2198X	55.5037	4.4139	02-Mar-2016		GTCAACAAATCATAAAGATATTGGGACTTTATACTTATTAGCAGGTGCATGAGGGGGAATAATTGGAACAGGGTTAAGAATGTTAATTCGTTTTGAGCTTAGGCAACCCGGAGCCTTTTTAGGAGATGATCAAATTTATAATGTGGTAGTTACGGCTCATGCTTTTGTTATGATTTTTTTCATGGTAATACCCATTTTAATCGGAGGGTTTGGTAATTGACTAGTCCCATTAATACTAGGGACCCCAGATATGGCTTTTCCTCGGCTAAATAATATAAGATTTTGATTTTTATTGCCTGCATTAGTTTTATTACTATTGAGAAGGTTGGTAGAAATAGGAGCAGGGACAGGTTGGACTGTATACCCCCCCTTAAGAAGCAATATTGCTCATAGGGGGGC…
DP_113	Arenocaris reducta	NSH181-17	BOLD:ADF8973	MH670499	643[0n]	LCO1490	CopCOI2198X	55.5318	4.1888	02-Mar-2016	Yes	GTCAACAAATCATAAAGATATTGGGACTTTATACTTATTAGCAGGTGCATGAGGGGGAATAATTGGAACAGGGTTAAGAATGTTAATTCGTTTTGAGCTTAGGCAACCCGGAGCCTTTTTAGGAGACGATCAAATTTATAATGTGGTAGTTACGGCTCATGCTTTTGTTATGATTTTTTTCATGGTAATACCCATTTTAATCGGAGGGTTTGGTAATTGACTAGTCCCATTAATACTAGGGACCCCAGATATGGCTTTTCCTCGGCTAAATAATATAAGATTTTGATTTTTATTGCCTGCATTAGTTTTATTACTATTGAGAAGGTTGGTAGAAATAGGAGCAGGGACAGGTTGGACTGTATACCCCCCCTTAAGAAGCAATATTGCTCATAGGGGGGC…
DP_323	Arenocaris reducta	NSH468-17	BOLD:ADF8973	MK037117	809[1n]	Coxf	Coxr2	55.1404	6.11836	02-Mar-2016	Yes	GGGACTTTATACTTATTAGCAGGTGCATGAGGGGGAATAATTGGAACAGGGTTAAGAATGTTAATTCGTTTTGAGCTTAGGCAACCCGGAGCCTTTTTAGGAGACGATCAAATTTATAATGTGGTAGTTACGGCTCATGCTTTTGTTATGATTTTTTTCATGGTAATACCCATTTTAATCGGAGGGTTTGGTAATTGACTAGTCCCATTAATACTAGGGACCCCAGATATGGCTTTTCCTCGGCTAAATAATATAAGATTTTGATTTTTATTGCCTGCATTAGTTTTATTACTATTGAGAAGGTTGGTAGAAATAGGAGCAGGGACAGGTTGGACTGTATACCCCCCCTTAAGAAGCAATATTGCTCATAGGGGGGCCTCTGTGGACTTTGCCATTTTT…
DP_324	Arenocaris reducta	NSH469-17	BOLD:ADF8973	MH670497	808[3n]	Coxf	Coxr2	55.5318	4.1888	02-Mar-2016	Yes	GGGACTTTATACTTATTAGCAGGTGCATGAGGGGGAATAATTGGAACAGGGTTAAGAATGTTAATTCGTTTTGAGCTTAGGCAACCCGGAGCCTTTTTAGGAGACGATCAAATTTATAATGTGGTAGTTACGGCTCATGCTTTTGTTATGATTTTTTTCATGGTAATACCCATTTTAATCGGAGGGTTTGGTAATTGACTAGTCCCATTAATACTAGGGACCCCAGATATGGCTTTTCCTCGGCTAAATAATATAAGATTTTGATTTTTATTGCCTGCATTAGTTTTATNACTATTGAGAAGGCTGGTAGAAATAGGAGCAGGGACAGGTTGGACTGTATACCCCCCCTTAAGAAGCAATATTGCTCATAGGGGGGCCTCTGTGGACTTTGCCATTTTT…
DP_325	Arenocaris reducta	NSH470-17	BOLD:ADF8973	MH670500	759[1n]	Coxf	Coxr2	55.5318	4.1888	02-Mar-2016	Yes	GACTTTATATTTATTAGCAGGTGCATGAGGGGGAATAATTGGAACAGGGTTAAGAATGTTAATTCGTTTTGAGCTTAGGCAACCCGGAGCCTTTTTAGGAGACGATCAAATTTATAATGTGGTAGTTACGGCTCATGCTTTTGTTATGATTTTTTTCATGGTAATACCCATTTTAATCGGAGGGTTTGGTAATTGACTAGTCCCATTAATATTAGGGACCCCAGATATGGCTTTTCCTCGGCTAAATAATATAAGATTTTGATTTTTATTGCCTGCATTAGTTTTATTACTATTGAGAAGGTTGGTAGAAATAGGAGCNGGGACAGGTTGGACTGTATACCCTCCCTTAAGAAGCAATATTGCTCATAGGGGGGCCTCTGTGGACTTTGCCATTTTTTC…
DP_326	Arenocaris reducta	NSH471-17	BOLD:ADF8973	MH670495	811[3n]	Coxf	Coxr2	55.5318	4.1888	02-Mar-2016	Yes	TCGNGANTTTATATTTATTAGCAGGTGCATGAGGGGGAATAATTGGAACAGGGTTAAGAATGTTAATTCGTTTTGAGCTTAGGCAACCCGGAGCCTTTTTAGGGGATGATCAAATTTATAATGTGGTAGTTACGGCTCATGCTTTTGTTATGATTTTTTTCATGGTAATACCCATTTTAATCGGAGGGTTTGGTAATTGGCTAGTCCCATTAATACTAGGGACCCCAGATATGGCTTTTCCTCGGCTAAATAATATAAGATTTTGATTTTTATTGCCTGCATTAGTTTTATTACTATTGAGAAGGTTGGTAGAAATAGGAGCAGGGACAGGTTGGACTGTATACCCTCCCTTAAGAAGCAATATTGCTCATAGGGGGGCCTCTGTGGACTTTGCCATTT…
SR_580	Arenopontia cf. subterranea	NSH109-17	BOLD:ADG0862	MH670506	800[1n]	Coxf	Coxr2	54.7069	7.61464	09-Mar-2016		GGTACCGGGCTAAGAATAATTATTCGAGTTGAGCTAGGTATGCCGGGGTCTCTTATTGGAGACGATCAAATTTATAATGTGGTGGTGACTGCTCATGCCTTTATTATAATTTTTTTTATAGTTATACCCGTCCTTATCGGGGGGTTTGGCAATTGGCTGGTGCCCTTGATGCTAGGGGCTCCGGATATGGCTTTTCCCCGGCTTAACAATATGAGGTTTTGATTTTTGATGCCTGCCCTAGTATTATTATTATTGAGGGGGCTAGTTGAGAGAGGGGCCGGCACAGGGTGAACAGTTTACCCCCCGCTAAGGGGAGTAATTGCGCATAGCGGGGGGTCTGTAGACTTTGCAATTTTTTCGTTACACTTAGCCGGGATTTCTTCTCTATTGGGGGCGGTT…
SR_582	Arenopontia cf. subterranea	NSH110-17	BOLD:ADG0862	MH670503	768[0n]	Coxf	Coxr2	54.7069	7.61464	09-Mar-2016		TCGGAACACTCTATTTATTGGCCGGGGCCTGGGCCGGCCTTGTTGGTACCGGGCTAAGAATAATTATTCGAGTTGAGCTAGGTATGCCGGGGTCTCTTATTGGAGACGATCAAATTTATAATGTGGTGGTGACTGCTCATGCCTTTATTATAATTTTTTTTATAGTTATACCCGTCCTTATCGGGGGGTTTGGCAATTGGCTGGTGCCCTTGATGCTAGGGGCTCCGGATATGGCTTTTCCCCGGCTTAACAATATGAGGTTTTGATTTTTGATGCCTGCCCTAGTATTATTATTATTGAGGGGGCTAGTTGAGAGAGGGGCCGGCACAGGGTGAACAGTTTACCCCCCGCTAAGGGGAGTAATTGCGCATAGCGGGGGGTCTGTAGACTTTGCAATTT…
SR_599	Arenopontia cf. subterranea	NSH111-17	BOLD:ADG0862	MH670502	646[0n]	Coxf	Coxr2	54.5043	7.9896	09-Mar-2016		AATTATTCGAATTGAGCTAGGTACGCCGGGGTCTCTTATTGGAGACGATCAAATTTATAATGTGGTGGTGACTGCTCATGCCTTTATTATAATTTTTTTTATAGTTATACCCGTTCTTATCGGGGGGTTTGGCAATTGGCTGGTGCCCTTGATGCTGGGGGCTCCGGATATGGCTTTTCCCCGGCTTAACAATATGAGGTTTTGATTTTTGATGCCTGCCCTAGTATTATTATTATTGAGGGGGCTAGTTGAGAGAGGGGCCGGCACAGGGTGGACAGTTTACCCCCCGCTAAGGGGAGTAATTGCGCATACCGGGGGGTCTGTAGACTTTGCAATTTTTTCGTTACACTTAGCCGGGATTTCTTCTCTATTGGGGGCGGTTAACTTTATTAGAACAAT…
SR_708	Arenopontia cf. subterranea	NSH472-17	BOLD:ADG0862	MH670507	845[1n]	Coxf	Coxr2	53.9682	8.21297	07-Oct-2015		GTCCTGTAATCATNAAGATATCGGAACACTCTATTTACTGGCCGGAGCCTGGGCCGGCCTTGTTGGTACCGGGCTAAGAATAATTATTCGAGTTGAGCTAGGTATGCCGGGGTCTCTTATTGGAGACGATCAAATTTATAATGTGGTGGTGACTGCTCATGCCTTTATTATAATTTTTTTTATAGTTATACCCGTCCTTATCGGGGGGTTTGGCAATTGGCTGGTGCCCTTGATGCTAGGGGCTCCGGATATGGCTTTTCCCCGGCTTAACAATATGAGGTTTTGATTTTTGATGCCTGCCCTAGTATTATTATTATTGAGGGGGCTAGTTGAGAGAGGGGCCGGCACAGGGTGAACAGTTTACCCCCCGCTAAGGGGAGTAATTGCGCATAGCGGGGG…
DP_300	Arenopontia cf. subterranea	NSH473-17	BOLD:ADG0862	MH976589	819[1n]	Coxf	Coxr2	54.1391	7.75537	07-Oct-2015	Yes	GGAACACTCTATTTACTGGCCGGAGCCTGGGCCGGCCTTGTTGGTACCGGGCTAAGAATAATTATTCGAGTTGAGCTAGGTATGCCGGGGTCTCTTATNGGAGACGATCAAATTTATAATGTGGTGGTGACTGCTCATGCCTTTATTATAATTTTTTTTATAGTTATACCCGTCCTTATCGGGGGGTTTGGCAATTGGCTGGTGCCCTTGATGCTAGGGGCTCCGGATATGGCTTTTCCCCGGCTTAACAATATAAGGTTTTGATTTTTGATGCCTGCCCTAGTATTATTATTATTGAGGGGGCTAGTTGAGAGAGGGGCCGGCACAGGGTGAACAGTTTACCCCCCGCTAAGGGGAGTAATTGCGCATAGCGGGGGGTCTGTAGACTTTGCAATTTTT…
DP_302	Arenopontia cf. subterranea	NSH474-17	BOLD:ADG0862	MH670504	671[4n]	Coxf	Coxr2	53.9682	8.21297	07-Oct-2015	Yes	TTTATTATAATTTTTTTTATAGTTATACCCGTCCTTATCGGGGGGTTTGGCAATTGGCTGGTGCCCTTGATGCTAGGGGCTCCGGATATGGCTTTTCCCCGGCTTAACAATATGAGGTTTTGATTTTTGATGCCTGCCCTAGTATTANTATTATTGAGGGGGCTAGTTGAGAGAGGGGCCGGCACAGGGNGAACAGTTTACCCCCCGCTAAGGGGAGTAATTGCNCATAGCGGGGGGTCTGTAGACTTTGCAATTTTTTCGTTACACTTAGCCGGGATTTCTTCTCTATTGGGGGCGGTTAACTTTATTAGAACAATTATAAATTTGCGCAGATACGGCATAAGGTTGGACCGGATGTCTTTGTTTTGTTGGTCTGTTTTAATTACAGCTATTTTGTTA…
SR_669	Arenopontia cf. subterranea	NSH475-17	BOLD:ADG0862	MH670501	735[5n]	Coxf	Coxr2	53.9682	8.21297	07-Oct-2015		TCATAAAGATATCGGAACNCTCTATTTACTGGCCGGAGCCTGGGCCGGCCTTGTTGGTACCGGGCTAAGAATAATTATTCGAGTTGAGCTAGGTATGCCAGGGTCTCTTATTGGAGACGATCAAATTTATAATGTGGTGGTGACTGCTCATGCCTTTATTATAATTTTTTTTATAGTTATACCCGTCCTTATCGGGGGGTTTGGCAATTGGCTGGTGCCCTTGATGCTAGGGGCTCCGGATATGGCTTTTCCCCGGCTTAACAATATGAGGTTTTGATTTTTGATGCCTGCCCTAGTATTATTATTATTGAGGGGGCTAGTTGAGAGAGGGNCCGGCACAGGGTGAACAGTTTACCCCCCGCTAAGGGGAGTAATTGCGCATAGCGGGGGGTCTGTAGA…
SR_353	Arenosetella germanica	NSH036-17	BOLD:ADF9072	MH670489	699[0n]	jgLCO1490	CopCOI2198X	53.6442	8.08315	25-Apr-2016		GTCGACGAATCATAAGGACATTGGAACCCTCTATCTACTTGCGGGGGCCTGGTCAGGCATAATTGGGACAGGGCTCAGGCTTCTTATTCGCTTAGAATTAGGCCAACCCGGATCCCTAATCGGAGATGATCAAACCTACAATGTTATTGTCACCGCCCATGCTTTTATTATAATTTTCTTTATAGTAATACCAATCCTAATTGGGGGTTTTGGCAATTGGTTAGTCCCTTTGATAATTGGGGCCCCAGATATAGCATTCCCCCGACTTAATAATATAAGATTTTGGTTTCTTCTCCCAGCCCTGGTACTCTTATTAATCAGAGGCCTAGTAGAGTCAGGGGCTGGAACTGGGTGGACTGTGTACCCCCCTCTGTCAAGAAATATCTCCCACTCCGGGCC…
SR_355	Arenosetella germanica	NSH037-17	BOLD:ADF9072	MH670490	627[0n]	jgLCO1490	CopCOI2198X	53.6442	8.08315	25-Apr-2016		CTCAGGCTCCGGATACGGTTAGTTTTGGGTCATCCCGGATCCCTAATCGGAGATGACCGAACCTACAATGTTATTGTCACCGCCCATGCTTTTATTATAATTTTCTTTATAGTAATACCAATCCTAATTGGGGGTTTTGGCAATTGGTTAGTCCCTTTGATAATTGGGGCCCCAGACATAGCATTCCCCCGACTTAATAATATAAGATTTTGGTTTCTTCTCCCAGCCCTGGTACTCTTATTAATCAGAGGCCTAGTAGAGTCAGGGGCTGGAACTGGGTGGACTGTGTACCCCCCTCTGTCAAGAAATATCTCCCACTCCGGGCCCTCAGTAGACTGTGCCATCTTCTCCCTTCATCTAGCAGGAGTTTCCTCAATTTTAGGCGCAATAAACTTTATC…
SR_352	Arenosetella germanica	NSH038-17	BOLD:ADF9072	MH670488	699[0n]	jgLCO1490	CopCOI2198X	53.6442	8.08315	25-Apr-2016		GTCGACGAATCATAAGGATATTGGAACCCTCTATCTACTTGCAGGGGCCTGGTCAGGCATAATTGGGACAGGGCTCAGGCTTCTTATTCGCTTAGAATTAGGCCAACCCGGATCCCTAATCGGAGATGATCAAACCTACAATGTTATTGTCACCGCCCATGCTTTTATTATAATTTTCTTTATAGTAATACCAATCCTAATTGGGGGTTTTGGCAATTGGTTAGTCCCTTTGATAATTGGGGCCCCAGACATAGCATTCCCCCGACTTAATAATATAAGATTTTGGTTTCTTCTCCCAGCCCTGGTACTCTTATTAATCAGAGGCCTAGTAGAGTCAGGGGCTGGAACTGGGTGGACTGTGTACCCCCCTCTGTCAAGAAATATCTCCCACTCCGGGCC…
SR_354	Arenosetella germanica	NSH039-17	BOLD:ADF9072	MH670491	699[0n]	jgLCO1490	CopCOI2198X	53.6442	8.08315	25-Apr-2016		GTCGACGAATCATAAGGATATTGGAACCCTCTATCTACTTGCAGGGGCCTGGTCAGGCATAATTGGGACAGGGCTCAGGCTTCTTATTCGCTTAGAATTAGGCCAACCCGGATCCCTAATCGGAGATGATCAAACCTACAATGTTATTGTCACCGCCCATGCTTTTATTATAATTTTCTTTATAGTAATACCAATCCTAATTGGGGGTTTTGGCAATTGGTTAGTCCCTTTGATAATTGGGGCCCCAGACATAGCATTCCCCCGACTTAATAATATAAGATTTTGGTTTCTTCTCCCAGCCCTGGTACTCTTATTAATCAGAGGCCTAGTAGAGTCAGGGGCTGGAACTGGGTGGACTGTGTACCCCCCTCTGTCAAGAAATATCTCCCACTCCGGGCC…
SR_587	Asellopsis hispida	NSH232-17	BOLD:ADG2642	MH670529	625[0n]	LCO1490	CopCOI2198X	55.6626	4.13445	02-Mar-2016		GTCAACAAATCATAAAGATATTGGGACTCTCTACCTCCTAGCGGGGGCTTGGGGGGGGATAATTGGCACAGGGCTTAGAATAATTATTCGCTTAGAGTTAGGGCAACCAGGCTCTTTAATTGGGGATGACCAGATTTATAATGTTGTGGTTACAGCCCATGCATTTATCATAATTTTTTTTATAGTTATGCCTGTGCTTATTGGAGGGTTTGGAAACTGATTAGTGCCTTTAATACTTGGGGCCCCAGATATAGCTTTTCCCCGATTAAATAATATAAGATTTTGGTTTTTAATACCTGCCTTATTTTTACTACTTTTAAGGGGGATAGTGGAAAGGGGAGCAGGGACAGGGTGGACAGTATACCCGCCGTTAAGCAGAAATTTAGCCCATAGGGGGGC…
DP_001	Asellopsis intermedia	NSH220-17	BOLD:ACR6121	MH670527	515[0n]	LCO1490	HCO2198	53.5091	8.12408	18-Jul-2016	Yes	CTCTTTAATTGGGGACGACCAAATTTATAATGTAGTAGTAACGGCTCACGCATTTATTATAATTTTTTTTATAGTTATGCCTGTTTTGATTGGGGGGTTTGGTAATTGGTTAGTTCCTCTTATATTAGGTGCGCCTGATATGGCTTTTCCTCGCTTAAATAATATAAGGTTTTGGTTTTTAATGCCGGCTTTATTTTTACTTTTGTTAAGAGGCATAGTAGAAAGAGGAGCAGGGACAGGGTGGACGGTATACCCCCCATTAAGTAGAAATATGGCCCACAGAGGGGCATCTGTAGATTTTGCGATTTTCTCTTTACACTTAGCTGGGATTTCATCTTTGTTAGGGGCAGTAAATTTTATTAGAACATTAGGGAATTTACGAATTTTTGGAATGTTATT…
DP_048	Asellopsis intermedia	NSH221-17	BOLD:ACR6121	MH670528	708[2n]	LCO1490	HCO2198	53.5091	8.12408	18-Jul-2016	Yes	GTCAACAAATCATAAAGATATTGGCACTTTATATCTTTTAGCTGGCGCTTGGGGGGGAATAATTGGCACAGGTCTAAGGATGATTATTCGTTTAGAGCTTGGCCAACCNGGCTCTTTAATTGGGGACGACCAAATTTATAATGTAGTAGTAACGGCTCACGCATTTATTATAATTTTTTTTATAGTTATACCTGTTTTGATTGGGGGGTTTGGTAATTGGTTAGTTCCTCTTATATTAGGTGCGCCTGATATGGCTTTTCCTCGCTTAAATAATATAAGGTTTTGGTTTTTAATGCCGGCTTTATTTTTACTTTTGTTAAGAGGCATAGTAGAAAGAGGAGCAGGGACAGGGTGGACGGTATACCCCCCATTAAGTAGAAATATGGCCCACAGAGGGGC…
SR_261	Asellopsis intermedia	NSH222-17	BOLD:ACR6121	MH670526	699[0n]	LCO1490	CopCOI2198X	54.1687	7.99183	17-Mar-2014		GTCAACAAATCATAAAGATATTGGCACTTTATATCTTTTAGCTGGCGCTTGGGGGGGAATAATTGGCACAGGTCTAAGGATGATTATTCGTTTAGAGCTTGGCCAACCTGGCTCTTTAATTGGGGACGACCAAATTTATAATGTAGTAGTAACGGCTCACGCATTTATTATAATTTTTTTTATAGTTATACCTGTTTTGATTGGGGGGTTTGGTAATTGGTTAGTTCCTCTTATATTAGGTGCGCCTGATATGGCTTTTCCTCGCTTAAATAATATAAGGTTTTGGTTTTTAATGCCGGCTTTATTTTTACTTTTGTTAAGAGGCATAGTAGAAAGAGGAGCAGGGACAGGGTGGACGGTATACCCCCCATTAAGTAGAAATATGGCCCACAGAGGGGC…
SR_274	Asellopsis intermedia	NSH223-17	BOLD:ACR6121	MH670531	699[0n]	jgLCO1490	CopCOI2198X	54.1318	7.96267	19-Mar-2014		GTCGACGAATCATAAGGATATTGGCACTTTATATCTTTTAGCTGGCGCTTGGGGGGGAATAATTGGCACAGGTCTAAGGATGATTATTCGTTTAGAGCTTGGCCAACCTGGCTCTTTAATTGGGGACGACCAAATTTATAATGTAGTAGTAACGGCTCACGCATTTATTATAATTTTTTTTATAGTTATACCTGTTTTGATTGGGGGGTTTGGTAATTGGTTAGTTCCTCTTATATTAGGTGCGCCTGATATGGCTTTTCCTCGCTTAAATAATATAAGGTTTTGGTTTTTAATGCCGGCTTTATTTTTACTTTTGTTAAGAGGCATAGTAGAAAGAGGAGCAGGGACAGGGTGGACGGTATACCCCCCATTAAGTAGAAATATGGCCCACAGAGGGGC…
SR_275	Asellopsis intermedia	NSH224-17	BOLD:ACR6121	MH670530	699[0n]	jgLCO1490	CopCOI2198X	54.1318	7.96267	19-Mar-2014		GTCGACGAATCATAAGGATATTGGCACTTTATATCTTTTAGCTGGCGCTTGGGGGGGAATAATTGGCACAGGTCTAAGGATGATTATTCGTTTAGAGCTTGGCCAACCTGGCTCTTTAATTGGGGACGACCAAATTTATAATGTAGTAGTAACGGCTCACGCATTTATTATAATTTTTTTTATAGTTATACCTGTTTTGATTGGGGGGTTTGGTAATTGGTTAGTTCCTCTTATATTAGGTGCGCCTGATATGGCTTTTCCTCGCTTAAATAATATAAGGTTTTGGTTTTTAATGCCGGCTTTATTTTTACTTTTGTTAAGAGGCATAGTAGAAAGAGGAGCAGGGACAGGGTGGACGGTATACCCCCCATTAAGTAGAAATATGGCCCACAGAGGGGC…
SR_159	Beatricella aemula	NSH102-17	BOLD:ADF8585	MH670534	708[0n]	jgLCO1490	jgHCO2198	54.4667	6.19483	30-Jun-2015		GTCGACGAGTCATAAGGACTTTGGAACACTATATCTTTTAGCTGGAGCGTGGTCTGGTTTTATCGGGACATCGCTTAGAATACTTATCCGCTTAGAGTTAAGAGTGGCTGGCGGCCTAATAGGGGACGATCAGCTGTATAATGTTATTGTGACGGCTCATGCCTTTATCATAATTTTTTTTATAGTAATACCTATTTTAATTGGGTGTTTTGGTAATTGGCTAGTCCCCTTAATACTAGGGGCCCCAGATATGGCCTTCCCCCGGCTTAATAATATGAGGCTTTGATTTTTGTTTCCTGCGTTAGGGCTTCTATTAATAAGAGGGATAGTAGAAGCCGGGGCAGGAACAGGCTGAACAGTGTACCCCCCACTGAGGGCCAATATCGCCCACAGTGGCAT…
DP_093	Beatricella aemula	NSH103-17	BOLD:ADF8585	MH670533	702[0n]	LCO1490	CopCOI2198X	55.016	5.47071	10-Mar-2016	Yes	GTCAACAAATCATAAAGATATTGGAACACTATATCTTTTAGCTGGAGCGTGGTCTGGTTTTATCGGGACATCGCTTAGAATACTTATCCGCTTAGAGTTAAGAGTGGCTGGCGGCCTAATAGGGGACGATCAGCTGTATAATGTTATTGTGACGGCTCATGCCTTTATCATAATTTTTTTTATAGTAATACCTATTTTAATTGGGTGTTTTGGTAATTGGCTAGTCCCCTTAATACTAGGGGCCCCAGATATGGCCTTCCCCCGGCTTAATAATATGAGGCTTTGATTTTTGTTACCTGCGTTAGGGCTTCTATTAATAAGAGGGATAGTAGAAGCCGGGGCAGGAACAGGCTGAACAGTGTACCCCCCACTGAGGGCCAATATCGCCCACAGTGGCAT…
SR_194	Beatricella aemula	NSH104-17	BOLD:ADF8585	MH976522	629[0n]	LCO1490	CopCOI2198X	54.4667	6.19483	30-Jun-2015		TCGCTTAGAATACTTATCCGCTTAGAGTTAAGAGTGGCTGGCGGCCTAATAGGGGACGATCAGCTGTATAATGTTATTGTGACGGCTCATGCCTTTATCATAATTTTTTTTATAGTAATACCTATTTTAATTGGGTGTTTTGGTAATTGGCTAGTCCCCTTAATACTAGGGGCCCCAGATATGGCCTTCCCCCGGCTTAATAATATGAGGCTTTGATTTTTGTTACCTGCGTTAGGGCTTCTATTAATAAGAGGGATAGTAGAAGCCGGGGCAGGAACAGGCTGAACAGTGTACCCCCCACTGAGGGCCAATATCGCCCACAGTGGCATATCTGTTGACTTTGCTATCTTCTCTCTTCACTTGGCAGGGATTTCATCTCTTTTGGGGGCCGTAAATTTT…
SR_157	Beatricella aemula	NSH105-17	BOLD:ADF8585	MH708114	632[0n]	jgLCO1490	jgHCO2198	54.829	5.57867	30-Jun-2015		GTCAACAAATCATAAAGATATTGGAACACTATATCTTTTAGCTGGAGCGTGGTCTGGTTTTATCGGGACATCGCTTAGAATACTTATCCGCTTAGAGTTAAGAGTGGCTGGCGGCCTAATAGGGGACGATCAGCTGTATAATGTTATTGTGACGGCTCATGCCTTTATCATAATTTTTTTTATAGTAATACCTATTTTAATTGGGTGTTTTGGTAATTGGCTAGTCCCTTTAATACTAGGGGCCCCAGATATGGCCTTCCCCCGGCTTAATAATATGAGGCTTTGATTTTTGTTACCTGCGTTAGGACTTCTATTAATAAGAGGGATAGTAGAAGCCGGGGCAGGAACAGGCTGAACGGTGTACCCCCCACTGAGGGCCAATATCGCCCACAGTGGCAT…
DP_094	Beatricella aemula	NSH106-17	BOLD:ADF8585	MH670538	628[3n]	LCO1490	CopCOI2198X	55.016	5.47071	10-Mar-2016	Yes	GTCAACAAATCATAAAGATATTGGAACACTATATCTTTTAGCTGGAGCGTGGTCTGGTTTTATCGGGACATCGCTTAGAATACTTATCCGCTTAGAGTTNAGAGTGGCTGGCGGCCTAATAGGGGACGATCAGCTGTATAATGTTATTGTGACGGCTCATGCCTTTATCATAATTTTTTTTATAGTAATACCTATTTTAATTGGGTGTTTTGGTAATTGGCTAGTCCCCTTAATACTAGGGGCCCCAGATATGGCCTTCCCCCGGCTTAATAATATGAGGCTTTGATTTTTGTTACCTGCGTTAGGACTTCTATTAATAAGAGGGATAGTAGAAGCCGGGGCAGGAACAGGCTGAACAGTGTACCCCCCACTGAGGGCCAATATCGCCCACAGTGGCAT…
SR_158	Beatricella aemula	NSH107-17	BOLD:ADF8585	MH670535	708[1n]	jgLCO1490	jgHCO2198	54.4667	6.19483	30-Jun-2015		GTCGACGAATCATAAGGACATTGGAACACTATATCTTTTAGCTGGAGCGTGGTCTGGTTTTATCGGGACATCGCTTAGAATACTTATCCGCTTAGAGTTAAGAGTGGCTGGCGGCCTAATAGGGGACGATCAGCTGTATAATGTTATTGTGACGGCTCATGCCTTTATCATAATTTTTTTTATAGTAATACCTATTTTAATTGGGTGTTTTGGTAATTGGCTAGTCCCCTTAATACTAGGGGCCCCAGATATGGCCTTCCCCCGGCTTAATAATATGAGGCTTTGATTTTTGTTACCTGCGTTAGGACTTCTATTAATAAGAGGGATAGTAGAAGCCGGGGCAGGAACAGGCTGAACGGTGTACCCCCCACTGAGGGCCAATATCGCCCACAGTGGCAT…
SR_195	Beatricella aemula	NSH108-17	BOLD:ADF8585	MH670537	699[0n]	LCO1490	CopCOI2198X	54.4667	6.19483	30-Jun-2015		GTCAACAAATCATAAGGATATTGGAACACTATATCTTTTAGCTGGAGCGTGGTCTGGTTTTATCGGGACATCGCTTAGAATACTTATCCGCTTAGAGTTAAGAGTGGCTGGCGGCCTAATAGGGGACGATCAGCTGTATAATGTTATTGTGACGGCTCATGCCTTTATCATAATTTTTTTTATAGTAATACCTATTTTAATTGGGTGTTTTGGTAATTGGCTAGTCCCCTTAATACTAGGGGCCCCAGATATGGCCTTCCCCCGGCTTAATAATATGAGGCTTTGATTTTTGTTACCTGCGTTAGGACTTCTATTAATAAGAGGGATAGTAGAAGCCGGGGCAGGAACAGGCTGAACGGTGTACCCCCCACTGAGGGCCAATATCGCCCACAGTGGCAT…
SR_206	Bulbamphiascus imus	NSH171-17	BOLD:ADG0129	MH708085	675[0n]	LCO1490	CopCOI2198X	54.1683	7.9981	07-Oct-2015		GTCGACGAATCATAAGGACATTGGAACTTTGTATTTAATTGCAGGGGCTTGAGCAGGGTTGATTGGGACTGCTTTAAGAATAATTATTCGTTTAGAATTAGGGGTACCGGGGTCTCTTATTGGAGATGACCAAATTTATAATGTAGTAGTCACTGCCCATGCCTTTATTATAATTTTTTTTATAGTAATACCTATTTTAATTGGAGGGTTTGGAAATTGGTTGGTGCCCCTGATATTGGGGGCACCAGACATAGCCTTTCCTCGACTAAATAATATAAGATTTTGGTTTTTATTGCCTGCTTTGGTTCTGCTTTTATTAAGGGGGTTAGTAGAAAGAGGGGCAGGCACAGGTTGAACAGTATACCCTCCTTTAAGAAGGAACATTGCTCATGCTGGGGC…
SR_282	Bulbamphiascus imus	NSH172-17	BOLD:ADG0129	MH670539	699[0n]	jgLCO1490	CopCOI2198X	54.1837	8.2445	21-Mar-2014		GTCGACGAATCATAAGGATATTGGAACTTTGTATTTAATTGCAGGGGCTTGAGCAGGGTTGATTGGGACTGCTTTAAGAATAATTATTCGTTTAGAATTAGGGGTACCGGGGTCTCTTATTGGAGATGACCAAATTTATAATGTAGTAGTCACTGCCCATGCCTTTATTATAATTTTTTTTATAGTAATACCTATTTTAATTGGAGGGTTTGGAAATTGGTTGGTGCCCCTGATATTGGGGGCACCAGACATAGCCTTTCCTCGACTAAATAATATAAGATTTTGGTTTTTATTGCCTGCTTTGGTTCTGCTTTTATTAAGGGGGTTAGTAGAAAGAGGGGCAGGCACAGGTTGAACAGTATACCCTCCTTTAAGAAGGAACATTGCTCATGCTGGGGC…
DP_238	Bulbamphiascus imus	NSH173-17	BOLD:ADG0129	MH976607	577[1n]	jgLCO1490	CopCOI2198X	54.0875	7.97509	13-Oct-2015	Yes	GTCGACGAATCATAAGGATATTGGAACTTTGTATTTAATTGCAGGGGCTTGAGCAGGGTTGATTGGGACTGCTTTAAGAATAATTATTCGTTTAGAATTAGGGGTACCGGGGTCTCTTATNGGAGATGACCAAATTTATAATGTAGTAGTCACTGCCCATGCCTTTATTATAATTTTTTTTATAGTAATACCTATTTTAATTGGAGGGTTTGGAAATTGGTTGGTGCCCCTGATATTGGGGGCACCAGACATAGCCTTTCCTCGACTAAATAATATAAGATTTTGGTTTTTATTGCCTGCTTTGGTTCTGCTTTTATTAAGGGGGTTAGTAGAAAGAGGGGCAGGCACAGGTTGAACAGTATACCCTCCTTTAAGAAGGAACATTGCTCATGCTGGGGC…
SR_283	Bulbamphiascus imus	NSH174-17	BOLD:ADG0129	MH670540	699[0n]	jgLCO1490	CopCOI2198X	54.1837	8.2445	21-Mar-2014		GTCGACGAATCATAAGGATATTGGAACTTTGTATTTAATTGCAGGGGCTTGAGCAGGGTTGATTGGGACTGCTTTAAGAATAATTATTCGTTTAGAATTAGGGGTACCGGGGTCTCTTATTGGAGATGACCAAATTTATAATGTAGTAGTCACTGCCCATGCCTTTATTATAATTTTTTTTATAGTAATACCTATTTTAATTGGAGGGTTTGGAAATTGGTTGGTGCCCCTGATATTGGGGGCACCAGACATAGCCTTTCCTCGACTAAATAATATAAGATTTTGGTTTTTATTGCCTGCTTTGGTTCTGCTTTTATTAAGGGGGTTAGTAGAAAGAGGGGCAGGCACAGGTTGAACAGTATACCCTCCTTTAAGAAGGAACATTGCTCATGCTGGGGC…
DP_245	Canuella perplexa	NSH287-17	BOLD:ADF8620	MK037092	642[3n]	jgLCO1490	jgHCO2198	54.1391	7.75537	09-Oct-2015	Yes	GTCGACGAATCANAANGANATTGGAACACTTTACTTACTAGCCGGCGCTTGAGCGGGTATAGTCGGGACAGGTTTAAGAATAATCATTCGTTTAGAGTTGGGTCAGCCTGGTTCTCTGATTGGGGATGACCAGATTTACAATGTCGTAGTAACGGCACATGCCTTCGTAATAATTTTCTTTATAGTAATACCAATTCTAATTGGAGGGTTTGGAAACTGATTAGTTCCTTTGATATTAGGAGCGCCAGATATGGCATTTCCTCGTTTAAATAATATAAGGTTCTGATTTCTACTGCCTGCTCTTGTCCTTTTGCTGTCAAGTGCTTTAGTTGAAAGAGGAGCGGGGACAGGGTGAACGGTGTACCCTCCTTTGTCTTCTAATATTGCACATGCAGGTGC…
DP_240	Canuella perplexa	NSH288-17	BOLD:ADF8620	MK037122	690[0n]	jgLCO1490	jgHCO2198	53.5693	7.14858	09-Oct-2015	Yes	GTCGACGAATCATAAGGATATTGGAACACTTTACTTACTAGCCGGCGCTTGAGCGGGTATAGTCGGGACAGGTTTAAGAATAATCATTCGTTTAGAGTTGGGTCAGCCTGGTTCTCTGATTGGGGATGACCAGATTTACAATGTCGTAGTAACGGCACATGCCTTCGTAATAATTTTCTTTATAGTAATACCAATTCTAATTGGAGGGTTTGGAAACTGATTAGTTCCTTTGATATTAGGAGCGCCAGATATGGCATTTCCTCGTTTAAATAATATAAGGTTCTGATTTCTACTGCCTGCTCTTGTCCTTTTGCTGTCAAGTGCTTTAGTTGAAAGAGGAGCGGGGACAGGGTGAACGGTGTACCCTCCTTTGTCTTCTAATATTGCGCATGCAGGTGC…
SR_223	Canuella perplexa	NSH289-17	BOLD:ADF8620	MH670544	632[0n]	jgLCO1490	CopCOI2198X	54.0031	8.24557	07-Oct-2015		ACAGGTTTAAGAATAATCATTCGTTTAGAGTTGGGTCAGCCTGGTTCTCTGATTGGGGATGACCAGATTTACAATGTCGTAGTAACGGCACATGCCTTCGTAATAATTTTCTTTATAGTAATACCAATTCTAATTGGAGGGTTTGGAAACTGATTAGTTCCTTTGATATTAGGAGCGCCAGATATGGCATTTCCTCGTTTAAATAATATAAGGTTCTGATTTCTACTGCCTGCTCTTATCCTTTTGCTGTCAAGTGCTTTGGTTGAAAGAGGAGCGGGGACAGGGTGAACGGTGTACCCTCCTTTGTCTTCTAATATTGCGCATGCAGGTGCTTCTGTTGATTTTGCTATTTTTTCTCTACACCTAGCAGGGATCTCTTCTTTGTTAGGGGCTGTAAAC…
SR_183	Canuella perplexa	NSH290-17	BOLD:ADF8620	MH976628	708[0n]	jgLCO1490	jgHCO2198	53.939	7.98111	13-Oct-2015		GTCGACGAATCATAAGGACATTGGAACACTTTACTTACTAGCCGGCGCTTGAGCGGGTATAGTCGGGACAGGTTTAAGAATAATCATTCGTTTAGAGTTGGGTCAGCCCGGTTCTCTGATTGGGGATGACCAGATTTACAATGTCGTAGTAACGGCACATGCCTTCGTAATAATTTTCTTTATAGTAATACCAATTCTAATTGGAGGGTTTGGAAACTGATTAGTTCCTTTGATATTAGGAGCGCCAGATATGGCATTTCCTCGTTTAAATAATATAAGGTTCTGATTTCTACTGCCTGCTCTTGTCCTTTTGCTGTCAAGTGCTTTGGTTGAAAGAGGAGCGGGGACAGGGTGAACGGTGTACCCTCCTTTGTCTTCTAATATTGCGCATGCAGGTGC…
SR_187	Canuella perplexa	NSH291-17	BOLD:ADF8620	MH708099	707[0n]	jgLCO1490	jgHCO2198	54.1777	7.44785	13-Oct-2015		GTCGACGAATCATAAGGATATTGGAACACTTTACTTACTAGCCGGCGCTTGAGCGGGTATAGTCGGGACAGGTTTAAGAATAATCATTCGTTTAGAGTTGGGTCAGCCCGGTTCTCTGATTGGGGATGACCAGATTTACAATGTCGTAGTAACGGCACATGCCTTCGTAATAATTTTCTTTATAGTAATACCAATTCTAATTGGAGGGTTTGGAAACTGATTAGTTCCTTTGATATTAGGAGCGCCAGATATGGCATTTCCTCGTTTAAATAATATAAGGTTCTGATTTCTACTGCCTGCTCTTGTCCTTTTGCTGTCAAGTGCTTTGGTTGAAAGAGGAGCGGGGACAGGGTGAACGGTGTACCCTCCTTTGTCTTCTAATATTGCGCATGCAGGTGC…
DP_248	Canuella perplexa	NSH292-17	BOLD:ADF8620	MK037026	705[0n]	jgLCO1490	jgHCO2198	53.8917	7.61232	13-Oct-2015	Yes	GTCGACGAATCATAAGGATATTGGAACACTTTACTTACTAGCCGGCGCTTGAGCGGGTATAGTCGGGACAGGTTTAAGAATAATCATTCGTTTAGAGTTGGGTCAGCCCGGTTCTCTGATTGGGGATGACCAGATTTACAATGTCGTAGTAACGGCACATGCCTTCGTAATAATTTTCTTTATAGTAATACCAATTCTAATTGGAGGGTTTGGAAACTGATTAGTTCCTTTGATATTAGGAGCGCCAGATATGGCATTTCCTCGTTTAAATAATATAAGGTTCTGATTTCTACTGCCTGCTCTTGTCCTTTTGCTGTCAAGTGCTTTGGTTGAAAGAGGAGCGGGGACAGGGTGAACGGTGTACCCTCCTTTGTCTTCTAATATTGCGCATGCAGGTGC…
SR_224	Canuella perplexa	NSH293-17	BOLD:ADF8620	MH670543	630[1n]	jgLCO1490	CopCOI2198X	54.0031	8.24557	07-Oct-2015		AGGTTTAAGAATAATCATTCGGTTAGAGTTGGGTCAGCCCGGTTCTCTGATTGGGGATGACCAGATTTACAATGTCGTAGTAACGGCACATGCCTTCGTAATAATTTTCTTTATAGTAATACCAATTCTAATTGGAGGGTTTGGAAACTGATTAGTTCCTTTGATATTAGGAGCGCCAGATATGGCATTTCCTCGTTTAAATAATATAAGGTTCTGATTTCTACTGCCTGCTCTTGTCCTTTTGCTGTCAAGTGCTTTGGTTGAAAGAGGAGCGGGGACAGGGTGAACGGTGTACCCTCCTTTGTCTTCTAATATTGCGCATGCAGGTGCTTCTGTTGATTTTGCTATTTTTTCTCTACACCTAGCAGGGATCTCTTCTTTGTTAGGAGCTGTAAACTT…
SR_034	Canuella perplexa	NSH294-17	BOLD:ADF8620	MH976613	689[0n]	jgLCO1490	jgHCO2198	54.1318	7.96267	19-Mar-2014		ATTGGAACACTTTACTTACTAGCCGGCGCTTGAGCGGGTATAGTCGGGACAGGTTTAAGAATAATCATTCGTTTAGAGTTGGGTCAGCCCGGTTCTCTGATTGGGGATGACCAGATTTACAATGTCGTAGTAACGGCACATGCCTTCGTAATAATTTTCTTTATAGTAATACCAATTCTAATTGGAGGGTTTGGAAACTGATTAGTTCCTTTGATATTAGGAGCGCCAGATATGGCATTTCCTCGTTTAAATAATATAAGGTTCTGATTTCTACTGCCTGCTCTTGTCCTTTTGCTGTCAAGTGCTTTGGTTGAAAGAGGAGCGGGGACAGGGTGAACGGTGTACCCTCCTTTGTCTTCTAATATTGCGCATGCAGGTGCTTCTGTTGATTTTGCTATT…
SR_110	Cletodes limicola	NSH077-17	BOLD:ADG0115	MH976600	708[0n]	LCO1490	HCO2198	54.0628	8.01667	01-Jul-2015		GTCGACGAATCATAAGGACATTGGTTCTTTATACTTATTAGCGGGAGCGTGAGGAGGAATAATTGGTACGGGATTGAGGATAATCATTCGAATAGAACTAGGGCAAGCGGGGGAACTATTGGGAGATGATCAGGTCTATAACGTAGTAGTGACAGCTCATGCTTTTATCATAATTTTTTTTATGGTTATGCCCATTCTGATCGGAGGATTTGGAAATTGATTAATCCCTTTGATATTAGGAGCTCCTGACATGGCTTTCCCCCGATTAAATAATATGAGTTTTTGATTCTTGATTCCGGCTTTGGCAATGCTTTTATTAAGGAGTTTAGTAGAAAGAGGAGTAGGGACAGGTTGAACGGTTTATCCTCCTTTAAGAGGAAATTTGGCGCATAGAGGAGG…
SR_225	Cletodes limicola	NSH078-17	BOLD:ADG0115	MH670583	699[0n]	jgLCO1490	CopCOI2198X	54.4099	5.90488	03-Mar-2016		GTCGACGAATCATAAGGACATTGGTTCTTTATACTTATTAGCGGGAGCGTGAGGAGGGATAATTGGTACGGGATTGAGGATAATCATTCGAATAGAACTAGGGCAAGCGGGGGAACTATTGGGAGATGATCAGGTCTATAACGTAGTAGTGACAGCTCATGCTTTTATCATAATTTTTTTTATGGTTATGCCCATTCTGATCGGAGGATTTGGAAATTGATTAATCCCTTTGATATTAGGAGCTCCTGACATGGCTTTTCCCCGATTAAATAATATGAGTTTTTGATTCTTGATTCCGGCTTTGGCAATGCTTTTATTGAGGAGTTTAGTAGAAAGAGGAGTAGGGACAGGTTGAACGGTTTATCCTCCTTTAAGAGGAAATTTGGCGCATAGAGGAGG…
SR_132	Cletodes limicola	NSH079-17	BOLD:ADG0115	MH670560	630[0n]	jgLCO1490	jgHCO2198	54.4667	6.19483	30-Jun-2015		GTCGACGAATCATAAGGACATTGGTTCTTTATACTTATTAGCGGGAGCGTGAGGAGGAATAATTGGCACGGGATTGAGGATAATCATTCGAATAGAACTAGGGCAAGCGGGGGAACTATTGGGAGATGATCAAGTCTATAACGTAGTAGTGACAGCTCATGCTTTTATCATAATTTTTTTTATGGTTATGCCCATTCTGATCGGAGGATTTGGAAATTGATTAATCCCTTTGATATTAGGAGCTCCTGACATGGCTTTCCCCCGATTAAATAATATGAGTTTTTGATTCTTGATTCCGGCTTTGGCAATGCTTTTATTGAGGAGTTTAGTAGAAAGAGGAGTAGGGACAGGTTGAACGGTTTATCCTCCTTTAAGAGGAAATTTGGCGCATAGAGGAGG…
SR_133	Cletodes limicola	NSH080-17	BOLD:ADG0115	MH670558	708[0n]	jgLCO1490	jgHCO2198	54.4667	6.19483	30-Jun-2015		GTCGACGAATCATAAGGACATTGGTTCTTTATACTTATTAGCGGGAGCGTGAGGAGGAATAATTGGTACGGGATTGAGGATAATCATTCGAATAGAACTAGGGCAAGCGGGGGAACTATTGGGAGATGATCAGGTCTATAACGTAGTAGTGACAGCTCATGCTTTTATCATAATTTTTTTTATGGTTATGCCCATTCTGATCGGAGGATTTGGAAATTGATTAATCCCTTTGATATTAGGAGCTCCTGACATGGCTTTCCCCCGATTAAATAATATGAGTTTTTGATTCTTGATTCCGGCTTTGGCAATGCTTTTATTGAGGAGTTTAGTAGAAAGAGGAGTAGGGACAGGTTGAACGGTTTATCCTCCTTTAAGAGGAAATTTGGCGCATAGAGGAGG…
SR_408	Cletodes limicola	NSH081-17	BOLD:ADG0115	MH670561	699[0n]	jgLCO1490	CopCOI2198X	54.3018	6.65617	08-Oct-2015		GTCGACGAATCATAAAGACATTGGTTCTTTATATTTATTAGCGGGAGCGTGAGGAGGAATAATTGGTACGGGATTGAGGATAATCATTCGAATAGAACTAGGGCAAGCGGGGGAACTATTGGGAGATGATCAGGTCTATAACGTAGTAGTGACAGCTCATGCTTTTATCATAATTTTTTTTATGGTTATGCCCATTCTGATCGGAGGATTTGGAAATTGATTAATCCCTTTGATATTAGGAGCTCCTGACATGGCTTTCCCCCGATTAAATAATATGAGTTTTTGATTCTTGATTCCGGCTTTGGCAATGCTTTTATTGAGGAGTTTAGTAGAAAGAGGAGTAGGGACAGGTTGAACGGTTTATCCTCCTTTAAGAGGAAATTTGGCGCATAGAGGAGG…
DP_262	Cletodes limicola	NSH082-17	BOLD:ADG0115	MH976624	847[0n]	Coxf	Coxr2	55.04	6.32985	08-Mar-2016	Yes	TCTGTAATCATAAAGATATCGGTTCTTTATACTTATTAGCGGGAGCGTGAGGAGGAATAATTGGTACGGGATTGAGGATAATCATTCGAATAGAACTAGGGCAAGCGGGGGAACTATTGGGTGATGATCAGGTCTATAACGTAGTAGTGACAGCTCATGCTTTTATCATAATTTTTTTTATGGTTATGCCCATTCTGATCGGAGGATTTGGAAATTGATTAATCCCTTTGATATTAGGAGCTCCTGACATGGCTTTCCCCCGATTAAATAATATGAGTTTTTGATTCTTGATTCCGGCTTTGGCAATACTTTTATTGAGGAGTTTAGTAGAAAGAGGAGTAGGGACAGGTTGAACGGTTTATCCTCCTTTAAGAGGAAATTTGGCGCATAGAGGAGGGG…
DP_264	Cletodes limicola	NSH083-17	BOLD:ADG0115	MH670571	871[0n]	Coxf	Coxr2	55.04	6.32985	08-Mar-2016	Yes	GTCCTGTAATCATAAAGACATCGGTTCTTTATACTTATTAGCGGGAGCGTGAGGAGGAATAATTGGTACGGGATTGAGGATAATCATTCGAATAGAACTAGGGCAAGCGGGGGAACTATTGGGTGATGATCAGGTCTATAACGTAGTAGTGACAGCTCATGCTTTTATCATAATTTTTTTTATGGTTATGCCCATTCTGATCGGAGGATTTGGAAATTGATTAATCCCTTTGATATTAGGAGCTCCTGACATGGCTTTCCCCCGATTAAATAATATGAGTTTTTGATTCTTGATTCCGGCTTTGGCAATACTTTTATTGAGGAGTTTAGTAGAAAGAGGAGTAGGGACAGGTTGAACGGTTTATCCTCCTTTAAGAGGAAATTTGGCGCATAGAGGAGG…
DP_296	Cletodes limicola	NSH476-17	BOLD:ADG0115	MH670576	818[1n]	Coxf	Coxr2	55.04	6.32985	08-Mar-2016	Yes	ATAAAGACATCGGTTCTTTATACTTATTAGCGGGAGCGTGAGGAGGGATAATTGGTACGGGATTGAGGATAATCATTCGAATAGAACTAGGGCAAGCGGGGGAACTATTGGGAGATGATCAGGTCTATAACGTAGTAGTGACAGCTCATGCTTTTATCATAATTTTTTTTATGGTTATGCCCATTCTGATCGGAGGATTTGGAAATTGATTAATCCCTTTGATATTAGGAGCTCCTGACATGGCTTTTCCCCGATTAAATAATATGAGTTTTTGATTCTTGATTCCGGCTTTGGCAATGCTTTTATTGAGGAGTTTAGTAGAAAGAGGAGTAGGGACAGGTTGAACGGTTTATCCTCCTTTAAGAGGAAATTTGGCGCATAGAGGAGGGGCAGTTGATT…
DP_269	Cletodes limicola	NSH477-17	BOLD:ADG0115	MK037129	796[3n]	Coxf	Coxr2	55.04	6.32985	08-Mar-2016	Yes	TAATCATAAAGATATCGGTTCNTTATACTTATTAGCGGGAGCGTGAGGAGGAATAATTGGTACGGGATTGAGGATAATCATTCGAATAGAACTAGGGCAAGCGGGGGAACTATTGGGAGATGATCAGGTCTATAACGTNGTAGTGACAGCTCATGCTTTTATCATAATTTTTTTTATGGTTATGCCCATTCTGATCGGAGGATTTGGAAATTGATTAATCCCTTTGATATTAGGAGCTCCTGACATGGCTTTCCCCCGATTAAATAATATGAGTTTTTGATTCTTGATTCCGGCTTTGGCAATGCTTTTATTGAGGAGTTTAGTAGAAAGAGGAGTAGGGACAGGTTGAACGGTTTATCCTCCTTTAAGAGGAAATTTGGCGCATAGAGGAGGGGCAGT…
DP_293	Cletodes limicola	NSH478-17	BOLD:ADG0115	MH670573	781[0n]	Coxf	Coxr2	55.04	6.32985	08-Mar-2016	Yes	GTAATCATAAAGATATCGGTTCTTTATACTTATTAGCGGGAGCGTGAGGAGGGATAATTGGTACGGGATTGAGGATAATCATTCGAATAGAACTAGGGCAAGCGGGGGAACTATTGGGAGATGATCAGGTCTATAACGTAGTAGTGACAGCTCATGCTTTTATCATAATTTTTTTTATGGTTATGCCCATTCTGATCGGAGGATTTGGAAATTGATTAATCCCTTTGATATTAGGAGCTCCTGACATGGCTTTTCCCCGATTAAATAATATGAGTTTTTGATTCTTGATTCCGGCTTTGGCAATGCTTTTATTGAGGAGTTTAGTAGAAAGAGGAGTAGGGACAGGTTGAACGGTTTATCCTCCTTTAAGAGGAAATTTGGCGCATAGAGGAGGGGCAG…
DP_266	Cletodes limicola	NSH479-17	BOLD:ADG0115	MH670564	751[5n]	Coxf	Coxr2	55.04	6.32985	08-Mar-2016	Yes	CCTTATACTTATTAGCGGGAGCGTGAAGAGGAATAATTGGTACGGGATTGAGGATAATCATTCGAATAGAACTAGGGCAAGCGGGGGAACTATTGGGAGATGATCAGGTCTATAACGTAGTAGTGACAGCTCATGCTTTTATCATAATTTTTTTTATGGTTATGCCCATTCTGATCGGAGGATTTGGAAATTGATTAATCCCTTTGATATTAGGAGCTCCTGACATGGCTTTTCCCCGATTAAATAATATGAGTTTTTGATTCTTGATTCCGGCTTTGGCAATGCTTTTATTGAGGAGTTTAGTAGAAAGAGGAGTAGGGACAGGTTGAACGGTTTATCCTCCTTTAAGAGGAAATTTGGCGCATAGAGGAGGGGCAGTTGATTTTGCGATTTTCTCTC…
DP_292	Cletodes limicola	NSH480-17	BOLD:ADG0115	MH708090	560[5n]	Coxf	Coxr2	55.04	6.32985	08-Mar-2016		GTGACAGCTCATGNTTTTATCATAATTTTTTTTATGGTTATGCCCATTCTGATCGGAGGATTTGGAAATTGATTAATCCCNTTGATATTAGGAGCTCCTGACATGGCTTTTCCCCGATTAAATAATATGAGTTTTTGATTCTTGATTCCGGCTTTGGCAATGCTTTTATTGAGGAGTTTAGTAGAAAGAGGAGTAGGGACAGGTTGAACGGTTTATCCTCCTTTAAGAGGAAATTTGGCGCATAGAGGAGGGGCAGTTGATTTTGCGATTTTCTCTCTCCATTTAGCGGGAGTCTCTTCCCTCTTAGGAGCTATTAATTTTATTAGAACTTTGACTAATCTTCGTTCGTTCGGGATAGTTTTGGATCGAATGCCGTTATTTGCTTGATCCGTGTTAGTG…
SR_174	Cletodes longicaudatus	NSH191-17	BOLD:ADG1816	MH708098	626[0n]	jgLCO1490	jgHCO2198	54.0937	7.35467	30-Jun-2015		GTCGACGAATCACAAGGACATTGGTTCCTTATATTTATTAGTAGGAGCATGAAGAGGACTGATTGGGACAGGGTTAAGAATAATTATTCGAATAGAATTAGGTCAGTCAGGGGAATTATTAGGAGATGATCAAATTTATAATGTGGTCGTTACAGCTCACGCTTTTATTATAATTTTTTTTATAGTAATGCCTATTTTAATTGGAGGGTTTGGAAATTGGTTGGTTCCCTTGATATTAGGGGCTCCAGATATGGCTTTTCCGCGTTTAAATAATATAAGATTTTGGTTTTTAGTTCCAGCATTAAGAATACTTCTTTTGAGAAGACTGGTCGAAAGGGGGGCAGGAACAGGGTGGACAGTGTACCCCCCTTTAAGGAGGGGGATTGCGCATAGAGGAGG…
SR_641	Cletodes longicaudatus	NSH192-17	BOLD:ADG1816	MH670562	769[0n]	Coxf	Coxr2	55.04	6.32985	08-Mar-2016		TCGGTTCCTTATATTTATTAGTAGGAGCATGAAGAGGGCTGATTGGGACAGGGTTAAGAATAATTATTCGGATAGAATTAGGTCAGTCAGGAGAATTATTAGGAGATGACCAAATTTATAATGTGGTCGTTACAGCTCACGCTTTTATTATAATTTTTTTTATAGTGATACCTATTTTAATTGGAGGATTTGGAAATTGGTTGGTTCCCTTGATATTGGGAGCTCCAGATATGGCTTTTCCGCGTTTAAATAATATAAGATTTTGGTTTTTAGTTCCAGCATTAAGAATACTTCTTTTGAGAAGACTGGTCGAAAGGGGGGCAGGAACGGGGTGGACAGTGTATCCCCCTCTAAGGGGGGGGATTGCGCATAGAGGAGGGGCTGTAGATTTTGCGATTT…
SR_642	Cletodes longicaudatus	NSH193-17	BOLD:ADG1816	MH670582	679[0n]	Coxf	Coxr2	55.04	6.32985	08-Mar-2016		TAATCATAAAGATATCGGTTCCTTATATTTATTAGTAGGAGCATGAAGAGGGCTGATTGGGACAGGGTTAAGAATAATTATTCGGATAGAATTAGGTCAGTCAGGAGAATTATTAGGAGATGACCAAATTTATAATGTGGTCGTTACAGCTCACGCTTTTATTATAATTTTTTTTATAGTGATACCTATTTTAATTGGAGGATTTGGAAATTGGTTGGTTCCCTTGATATTGGGAGCTCCAGATATGGCTTTTCCGCGTTTAAATAATATAAGATTTTGGTTTTTAGTTCCAGCATTAAGAATACTTCTTTTGAGAAGACTGGTCGAAAGGGGGGCAGGAACGGGGTGGACAGTGTATCCCCCTCTAAGGAGGGGGATTGCGCATAGAGGAGGGGCTGT…
DP_263	Cletodes longicaudatus	NSH194-17	BOLD:ADG1816	MH670569	845[0n]	Coxf	Coxr2	55.04	6.32985	08-Mar-2016	Yes	GTCCTGTAATCATAAAGATATCGGTTCCTTATATTTATTAGTAGGAGCATGAAGAGGATTGATTGGGACAGGGTTAAGAATAATTATTCGAATAGAATTAGGCCAGTCAGGAGAATTATTAGGAGATGACCAAATTTATAATGTGGTCGTTACAGCCCACGCTTTTATTATAATTTTTTTTATAGTAATACCTATTTTAATTGGGGGGTTTGGAAATTGGTTGGTTCCCTTGATATTAGGGGCTCCAGATATGGCTTTTCCGCGTTTAAATAATATAAGATTTTGGTTTTTAGTCCCAGCATTAAGAATACTTCTTTTGAGAAGACTGGTCGAAAGGGGGGCAGGAACGGGGTGGACAGTGTATCCTCCTTTAAGGAGGGGGATTGCGCATAGAGGAGG…
SR_430	Cletodes longicaudatus	NSH195-17	BOLD:ADG1816	MH670578	697[0n]	LCO1490	CopCOI2198X	55.016	5.47071	10-Mar-2016		GTCAACAAATCATAAAGATATTGGTTCCTTATATTTATTAGTAGGAGCATGAAGAGGATTGATTGGGACAGGGTTAAGAATAATTATTCGGATAGAATTAGGCCAGTCAGGAGAATTATTAGGAGATGACCAAATTTATAATGTGGTCGTTACAGCCCACGCTTTTATTATAATTTTTTTTATAGTAATACCTATTTTAATTGGGGGGTTTGGAAATTGGTTGGTTCCCTTGATATTAGGGGCTCCAGATATGGCTTTTCCGCGTTTAAATAATATAAGATTTTGGTTTTTAGTCCCAGCATTAAGAATACTTCTTTTGAGAAGACTGGTCGAAAGGGGGGCAGGAACGGGGTGGACAGTGTATCCTCCTTTAAGGAGGGGGATTGCGCATAGAGGAGG…
SR_640	Cletodes longicaudatus	NSH196-17	BOLD:ADG1816	MH670572	712[0n]	Coxf	Coxr2	55.04	6.32985	08-Mar-2016		TATTAGTAGGAGCATGAAGAGGACTGATTGGGACAGGGCTAAGAATAATTATTCGGATAGAATTAGGTCAGTCAGGAGAATTATTAGGAGATGATCAAATTTATAATGTGGTCGTTACAGCTCACGCTTTTATTATAATTTTTTTTATAGTGATACCTATTTTAATTGGAGGGTTTGGAAATTGGTTGGTTCCCTTGATATTAGGGGCTCCAGATATGGCTTTTCCGCGTTTAAATAATATAAGATTTTGGTTTTTAGTCCCAGCATTAAGAATACTTCTTTTGAGAAGACTGGTCGAAAGGGGGGCAGGAACGGGGTGGACAGTGTATCCCCCTTTAAGGAGGGGGATTGCGCATAGAGGAGGGGCTGTTGATTTTGCGATTTTTTCTCTCCATTTAG…
SR_217	Cletodes longicaudatus	NSH197-17	BOLD:ADG1816	MH670553	699[0n]	LCO1490	CopCOI2198X	54.4099	5.90488	03-Mar-2016		GTCAACAAATCATAAAGATATTGGTTCCTTATATTTATTAGTAGGAGCATGAAGAGGACTGATTGGGACAGGGTTAAGAATAATTATTCGGATAGAATTAGGTCAGTCAGGAGAATTATTAGGAGATGATCAAATTTATAATGTGGTCGTTACAGCTCACGCTTTTATTATAATTTTTTTTATAGTGATGCCTATTTTAATTGGAGGGTTTGGAAATTGGTTGGTTCCCTTGATATTAGGGGCTCCAGATATGGCTTTTCCGCGTTTAAATAATATAAGATTTTGGTTTTTAGTCCCAGCATTAAGAATACTTCTTTTGAGAAGACTGGTCGAAAGGGGGGCAGGAACAGGGTGGACAGTGTATCCCCCTTTAAGGAGGGGGATTGCGCATAGAGGAGG…
DP_294	Cletodes longicaudatus	NSH481-17	BOLD:ADG1816	MH670581	866[3n]	Coxf	Coxr2	55.04	6.32985	08-Mar-2016	Yes	ATAAAGATATCGGTTCCTTATATTTATTAGTAGGAGCATGAAGAGGACTGATTGGGACAGGGCTAAGAATAATTATTCGGATAGAATTAGGTCAGTCAGGAGAATTATTAGGAGATGATCAAATTTATAATGTGGTCGTTACAGCTCACGCTTTTATTATAATTTTTTTTATAGTGATACCTATTTTAATTGGAGGGTTTGGAAATTGGTTGGTTCCCTTGATATTAGGGGCTCCAGATATGGCTTTTCCGCGTTTAAATAATATAAGATTTTGGTTTTTAGTCCCAGCATTAAGAATACTTCTTTTGAGAAGACTGGTCGAAAGGGGGGCAGGAACGGGGTGGACAGTGTACCCCCCTTTAAGGAGGGGGATTGCGCATAGAGGAGGGGCTGTTGATT…
DP_271	Cletodes longicaudatus	NSH482-17	BOLD:ADG1816	MH670555	786[0n]	Coxf	Coxr2	55.04	6.32985	08-Mar-2016	Yes	ATAAAGATATCGGTTCCTTATATTTATTAGTAGGAGCATGAAGAGGATTGATTGGGACAGGGTTAAGAATAATTATTCGGATAGAATTAGGCCAGTCAGGAGAATTATTAGGAGATGACCAAATTTATAATGTGGTCGTTACAGCCCACGCTTTTATTATAATTTTTTTTATAGTAATACCTATTTTAATTGGGGGGTTTGGAAATTGGTTGGTTCCCTTGATATTAGGGGCTCCAGATATGGCTTTTCCGCGTTTAAATAATATAAGATTTTGGTTTTTAGTCCCAGCATTAAGAATACTTCTTTTGAGAAGACTGGTCGAAAGGGGGGCAGGAACGGGGTGGACAGTGTATCCTCCTTTAAGGAGGGGGATTGCGCATAGAGGAGGGGCTGTAGATT…
DP_295	Cletodes longicaudatus	NSH483-17	BOLD:ADG1816	MH670568	787[1n]	Coxf	Coxr2	55.04	6.32985	08-Mar-2016	Yes	AATCATAAAGACATCGGTTCCTTATATTTATTAGTAGGAGCATGAAGAGGACTGATTGGGACAGGGTTAAGAATAATTATTCGAATAGAATTAGGTCAGTCAGGGGAATTATTAGGAGATGATCAAATTTATAATGTGGTCGTTACAGCTCACGCTTTTATTATAATTTTTTTTATAGTAATGCCTATTTTAATTGGAGGGTTTGGAAATTGGTTGGTTCCCTTGATATTAGGGGCTCCAGATATGGCTTTTCCGCGTTTAAATAATATAAGATTTTGGTTTTTAGTTCCAGCATTAAGAATACTTCTTTTGAGAAGACTGGTCGAAAGGGGGGCAGGAACNGGGTGGACAGTGTATCCCCCTTTAAGGAGGGGGATTGCGCATAGAGGAGGGGCTGTA…
DP_265	Cletodes longicaudatus	NSH484-17	BOLD:ADG1816	MH670580	783[1n]	Coxf	Coxr2	55.04	6.32985	08-Mar-2016	Yes	CGTAATCATAAAGATATCGGTTCCTTATATTTATTAGTAGGAGCATGAAGAGGACTGATTGGGACAGGGTTAAGAATAATTATTCGAATAGAATTAGGTCAGTCAGGGGAATTATTAGGAGATGATCAAATTTATAATGTGGTCGTTACAGCTCACGCTTTTATTATAATTTTTTTTATAGTAATGCCTATTTTAATTGGAGGGTTTGGAAATTGGTTGGTTCCCTTGATATTAGGGGCTCCAGATATGGCTTTTCCGCGTTTAAATAATATAAGATTTTGGTTTTTAGTTCCAGCATTAAGAATACTTCTTTTGAGAAGACTGGTCGAAAGGGGGGCAGGAACAGGGTGGACAGTGTATCCCCCTTTAAGGAGGGGGATTGCGCATAGAGGAGGGGCT…
DP_270	Cletodes longicaudatus	NSH485-17	BOLD:ADG1816	MH670563	781[2n]	Coxf	Coxr2	55.04	6.32985	08-Mar-2016	Yes	GTAATCATAAAGACATCGGTTCCTTATATTTATTAGTAGGAGCATGAAGAGGATTGATTGGGACAGGGTTAAGAATAATTATTCGGATAGAATTAGGCCAGTCAGGAGAATTATTAGGAGATGACCAAATTTATAATGTGGTCGTTACAGCCCACGCTTTTATTATAATTTTTTTTATAGTAATACCTATTTTAATTGGGGGGTTTGGAAATTGGTTGGTTCCCTTGATATTAGGGGCTCCAGATATGGCTTTTCCGCGTTTAAATAATATAAGATTTTGGNTTTTAGTCCCAGCATTAAGAATACTTCTTTTGAGAAGACTGGTCGAAAGGGGGGCAGGAACGGGGTGGACAGTGTATCCTCCTTTAAGGAGGGGGATTGCGCATAGAGGAGGGGCTG…
SR_714	Cletodes longicaudatus	NSH486-17	BOLD:ADG1816	MH670552	750[1n]	Coxf	Coxr2	55.016	5.47071	10-Mar-2016		TCGGTTCCTTATATTTATTAGTAGGAGCATGAAGAGGACTGATTGGGACAGGGTTAAGAATAATTATTCGGATAGAATTAGGTCAGTCAGGAGAATTATTAGGAGATGACCAAATTTATAATGTGGTCGTTACAGCTCACGCATTTATTATAATTTTTTTTATAGTGATACCTATTTTAATTGGAGGATTTGGAAATTGGTTGGTTCCCTTGATATTGGGAGCTCCAGATATGGCTTTTCCGCGTTTAAATAATATAAGATTTTGGTTTTTAGTTCCAGCATTAAGAATACTTCTTTTGAGAAGACTGGTCGAAAGGGGGGCAGGAACGGGGTGGACAGTGTATCCCCCTCTAAGGAGGGGGATTGCGCATAGAGGAGGGGCTGTAGATTTTGCGATTT…
SR_128	Cletodes n. sp. 1	NSH544-17	BOLD:ADG3089	MK037029	557[0n]	LCO1490	HCO2198	54.4667	6.19483	30-Jun-2015		TTGGAACCTTATATTTATTAGCTGGAGCTTGAGGGGGAATAATCGGGACTGGACTTAGAGTTATTATTCGAGTAGAGTTGGGACAAGCTGGAGCTTTGCTTGGGGACGACCAAATATATAATGTAGTAGTTACGGCCCATGCTTTTATTATAATTTTTTTTATAGTAATGCCTATTTTAATTGGCGGATTTGGGAATTGGCTCGTACCTCTTATATTAGGGGCCCCAGATATGGCCTTTCCCCGGTTGAATAATATGAGATTTTGATTTTTACTGCCCGCTCTTATTATATTATTATTAAGGAGGGCAGTAGAGAGGGGGGCAGGAACAGGTTGGACTGTTTATCCTCCCCTAAGAGCGAATATGGCCCATAGGGGAAGATCTGTAGATTTTGCAATTT…
SR_710	Cletodes n. sp. 1	NSH545-17	BOLD:ADG3089	MH670559	785[1n]	Coxf	Coxr2	55.016	5.47071	10-Mar-2016		TTCGGAACCTTATATTTATTAGCTGGAGCTTGAGGGGGAATAATCGGGACTGGACTTAGAGTTATTATTCGAGTAGAGTTGGGACAAGCTGGAGCTTTGCTTGGGGACGACCAAATATATAATGTAGTAGTTACGGCCCATGCTTTTATTATAATTTTTTTTATAGTAATGCCTATTTTAATTGGCGGATTTGGGAATTGGCTCGTACCTCTTATATTAGGGGCCCCAGATATGGCCTTTCCCCGGTTGAATAATATGAGATTTTGATTTTTACTGCCCGCTCTTATTATATTATTATTAAGGAGGGCAGTAGAGAGGGGGGCAGGAACAGGTTGGACTGTTTATCCTCCCCTAAGAGCGAATATGGCCCATAGGGGAAGATCTGTAGATTTTGCAATT…
SR_711	Cletodes n. sp. 1	NSH546-17	BOLD:ADG3089	MH670574	873[1n]	Coxf	Coxr2	55.016	5.47071	10-Mar-2016		TGTAATCATAAAGATATCGGAACCTTATATTTATTAGCTGGAGCTTGGGGAGGAATAATCGGGACTGGACTTAGAGTTATTATTCGAGTAGAGTTGGGACAAGCTGGAGCTTTGCTTGGGGACGACCAAATATATAATGTAGTAGTTACGGCCCATGCTTTTATTATAATTTTTTTTATAGTAATGCCTATTTTAATTGGCGGATTTGGGAATTGGCTTGTACCTCTTATATTAGGGGCCCCAGATATGGCCTTTCCCCGATTGAATAACATGAGATTTTGATTTTTATTGCCCGCTCTTATTATATTATTATTAAGGAGGGCAGTAGAGAGGGGGGCAGGAACAGGTTGGACTGTTTATCCCCCCCTAAGAGCGAATATGGCCCATAGGGGAAGATCT…
DP_298	Cletodes n. sp. 1	NSH547-17	BOLD:ADG3089	MK037066	800[1n]	Coxf	Coxr2	55.04	6.32985	08-Mar-2016	Yes	TAATCATAAAGATATCGGAACCTTATATTTATTAGCTGGAGCTTGGGGAGGAATAATCGGGACTGGACTTAGAGTTATTATTCGAGTAGAGTTGGGACAAGCTGGAGCTTTGCTTGGGGACGACCAAATATATAATGTAGTAGTTACGGCCCATGCTTTTATTATAATTTTTTTTATAGTAATGCCTATTTTAATTGGCGGATTTGGGAATTGGCTTGTACCTCTTATATTAGGGGCCCCAGATATGGCCTTTCCCCGATTGAATAACATGAGATTTTGATTTTTATTGCCCGCTCTTATTATATTATTATTAAGGAGGGCAGTAGAGAGGGGGGCAGGAACAGGTTGGACTGTTTATCCCCCCCTAAGAGCGAATATGGCCCATAGGGGAAGATCTGT…
SR_111	Cletodes tenuipes	NSH240-17	BOLD:ADF9038	MH670565	672[0n]	LCO1490	HCO2198	54.0628	8.01667	01-Jul-2015		AACTTTGTATCTCTTGGCCGGGGCATGAGGCGGAATAATTGGAACAGGCCTCAGGGTAATTATTCGAGTTGAATTAGGGCAGGCAGGGGCCCTGCTCGGAGATGACCAAATATACAATGTAGTTGTCACAGCTCATGCTTTTATTATAATTTTTTTTATAGTGATACCTATTTTAATTGGGGGGTTTGGAAATTGACTAGTGCCCCTTATATTGGGCGCACCGGATATGGCGTTTCCTCGATTAAATAATATAAGATTTTGGTTTTTATTGCCTGCTTTAGTGATACTTCTTTTAAGGAGGGCGGTGGAAAGAGGGGCAGGAACAGGGTGAACAGTCTACCCTCCCCTAAGGTCAAATATGGCCCACAGGGGCAGGTCTGTAGATTTTGCAATTTTTTC…
SR_116	Cletodes tenuipes	NSH241-17		MH976558	480[0n]	LCO1490	HCO2198	54.0628	8.01667	01-Jul-2015		GTAATTATTCGAGTTGAATTAGGGCAGGCAGGGGCCCTGCTCGGAGATGACCAAATATACAATGTAATTGTCACCGCTCATGCTTTTATTATAATTTTTTTTATAGTAATACCTATTTTAATTGGGGGGTTTGGAAATTGACTAGTGCCCCTTATATTGGGCGCACCGGATATGGCGTTTCCCCGATTAAATAATATAAGATTTTGGTTTTTATTGCCTGCTTTAGTGATACTTCTTTTAAGGAGGGCGGTGGAAAGAGGGGCAGGAACAGGGTGGACAGTCTACCCCCCTCTAATGTCAAATATGGCCCATAGGGGTAGGTCTGTAGATTTTGCAATTTTTTCTCTTCATTTGGCAGGGGTCTCCTCCTTATTAGGAGCTGTTAATTTTATTAGCACA…
SR_616	Cletodes tenuipes	NSH242-17	BOLD:ADF9037	MH670577	516[0n]	LCO1490	HCO2198	54.1512	8.01738	07-Oct-2015		GGGTAATTATTCGAGGTGAATTAGGGCAGGCAGGGGCCCTGGTCGGAGATGACCAAATATACAATGTAATTGTCACAGCTCATGCTTTTATTATAATTTTTTTTATAGTAATACCTATTTTAATTGGGGGGTTTGGAAATTGACTAGTGCCCCTTATATTGGGCGCACCGGATATGGCGTTTCCCCGATTAAATAATATAAGATTTTGGTTTTTATTGCCTGCTTTAGTAATACTTCTTTTAAGGAGGGCGGTGGAAAGAGGGGCAGGAACAGGGTGGACAGTCTACCCTCCCCTAAGGTCAAATATGGCCCATAGGGGTAGGTCTGTAGATTTTGCAATTTTTTCTCTTCATTTGGCAGGGGTCTCCTCCTTATTAGGGGCTGTCAATTTTATTAGCA…
DP_106	Cletodes tenuipes	NSH243-17	BOLD:ADF9037	MH670566	686[0n]	LCO1490	HCO2198	54.1512	8.01738	07-Oct-2015	Yes	GTCAACAAATCATAAAGATATTGGAACTTTGTATCTCTTGGCCGGGGCATGAGGCGGAATAATTGGGACAGGTCTTAGGGTAATTATTCGAGTTGAATTAGGGCAGGCAGGGGCCCTGCTCGGAGATGACCAAATATACAATGTAGTTGTCACAGCTCATGCTTTTATTATAATTTTTTTTATAGTAATGCCTATTTTAATTGGGGGGTTTGGAAATTGACTAGTGCCCCTTATATTGGGCGCACCGGATATGGCGTTTCCCCGATTAAATAATATAAGATTTTGGTTTTTATTGCCTGCTTTAGTAATACTTCTTTTAAGGAGGGCGGTGGAAAGAGGAGCAGGAACAGGGTGGACAGTCTACCCTCCCCTAAGGTCAAATATGGCCCATAGGGGTAG…
DP_108	Cletodes tenuipes	NSH244-17	BOLD:ADF9037	MH670556	587[0n]	LCO1490	HCO2198	54.1512	8.01738	07-Oct-2015	Yes	AAATCATAAAGATATTGGAACTTTGTATCTCTTGGCCGGGGCATGAGGCGGAATAATTGGGACAGGTCTTAGGGTAATTATTCGAGTTGAATTAGGGCAGGCAGGGGCCCTGCTCGGAGATGACCAAATATACAATGTAGTTGTCACAGCTCATGCTTTTATTATAATTTTTTTTATAGTAATGCCTATTTTAATTGGGGGGTTTGGAAATTGACTAGTGCCCCTTATATTGGGCGCACCGGATATGGCGTTTCCCCGATTAAATAATATAAGATTTTGGTTTTTATTGCCTGCTTTAGTAATACTTCTTTTAAGGAGGGCGGTGGAAAGAGGAGCAGGAACAGGGTGGACAGTCTACCCTCCCCTAAGGTCAAATATGGCCCATAGGGGTAGGTCTGT…
SR_607	Cletodes tenuipes	NSHX008-17	BOLD:ADF9038	MH670585	775[0n]	Coxf	Coxr2	55.016	5.47071	03-Mar-2016		GGTCCTGTAATCATAAAGACATCGGAACTTTGTATCTCTTGGCCGGGGCATGAGGAGGAATAATTGGAACAGGCCTCAGGGTAATTATTCGAGTTGAATTAGGGCAGGCAGGGGCCCTGCTCGGAGATGACCAAATATACAATGTAGTTGTTACAGCCCATGCTTTTATTATAATTTTTTTTATAGTGATACCTATTTTAATTGGGGGGTTTGGAAATTGACTAGTGCCCCTTATATTGGGCGCACCGGATATGGCGTTTCCTCGATTAAATAATATAAGATTTTGGTTTTTATTGCCTGCTTTAGTGATACTTCTTTTAAGGAGGGCGGTGGAAAGAGGGGCAGGAACAGGATGAACAGTCTACCCTCCCCTAAGGTCAAATATAGCCCACAGGGGCA…
SR_321	Cylindropsyllus laevis	NSH186-17	BOLD:ADG2632	MH976533	699[0n]	LCO1490	CopCOI2198X	54.2548	7.96149	13-Oct-2015		GTCAACAAATCATAAAGATATTGGGACACTTTACCTTTTAGCCGGCGCTTGAGCTGGGATAGTCGGCACAGGATTAAGAATAATTATCCGGGTAGAGCTAGGCCAGCCGGGCTCTTTAATTGGGGATGATCAAATTTATAACGTGGTAGTAACAGCGCACGCATTTATTATAATTTTTTTTATGGTGATACCAGTATTAATTGGGGGATTTGGTAATTGGTTAGTGCCTTTAATATTGGGGGCTCCAGATATGGCCTTTCCTCGTTTAAACAATATAAGATTTTGATTTTTACTCCCGGCCCTAGTAATACTTTTATTAAGAAGAATAGTTGAAAGTGGGGCGGGCACGGGCTGAACTGTGTACCCCCCTCTCAGAAGAAATATAGCGCATAGTGGGGC…
SR_322	Cylindropsyllus laevis	NSH187-17	BOLD:ADG1800	MH976529	625[0n]	LCO1490	CopCOI2198X	54.2548	7.96149	13-Oct-2015		GTCAACAAATCATAAAGATATTGGAACACTTTACCTTTTAGCCGGCGCTTGAGCTGGGATAGTTGGCACAGGATTAAGAATAATTATTCGGGTAGAGCTAGGTCAGCCGGGCTCTTTAATTGGGGACGACCAAATTTATAATGTGGTAGTAACAGCGCACGCATTTATTATAATTTTTTTTATGGTGATGCCAGTATTAATTGGAGGATTTGGTAATTGGTTAGTGCCTTTAATATTAGGGGCTCCAGATATGGCCTTTCCTCGTTTAAACAATATAAGATTTTGATTTTTACTCCCGGCCTTAGTAATACTTTTATTAAGAAGAATAGTTGAAAGTGGGGCGGGCACGGGTTGAACTGTGTACCCCCCTCTAAGGAGAAATATAGCGCATAGAGGGGC…
SR_406	Cylindropsyllus laevis	NSH188-17	BOLD:ADG2632	MH976532	699[0n]	LCO1490	CopCOI2198X	54.2548	7.96149	13-Oct-2015		GTCAACAAATCATAAAGATATTGGGACACTTTACCTTTTAGCCGGCGCTTGAGCTGGGATAGTGGGCACAGGATTAAGAATAATTATTCGGGTAGAGCTAGGTCAGCCGGGCTCTTTAATTGGGGATGATCAAATTTATAACGTGGTAGTAACAGCGCACGCATTTATTATAATTTTTTTTATGGTGATGCCAGTATTAATTGGAGGATTTGGTAATTGGTTAGTGCCTTTAATATTGGGGGCTCCAGATATGGCCTTTCCTCGTTTAAACAATATAAGATTTTGATTTTTACTCCCGGCCCTAGTAATACTTTTATTAAGAAGAATAGTTGAAAGTGGGGCGGGCACTGGCTGAACTGTGTACCCCCCTCTTAGAAGAAATATAGCGCATAGTGGGGC…
SR_285	Cylindropsyllus remanei	NSH112-17	BOLD:ADG0656	MH976531	699[0n]	LCO1490	CopCOI2198X	54.1687	7.99183	17-Mar-2014		GTCAACAAATCATAAAGATATTGGTACTCTTTACCTTTTAGCTGGAGCTTGAGCCGGAATGATTGGAACGGGGTTAAGAATAATTATTCGAGTAGAGCTAGGTCAGCCTGGGTCTTTAATTGGAGACGATCAAATTTATAATGTAGTTGTAACAGCGCATGCGTTTATTATAATTTTTTTTATGGTTATACCTGTGTTAATTGGGGGGTTTGGGAATTGACTAGTTCCATTGATGCTAGGTGCTCCGGATATAGCATTTCCGCGGCTTAATAATATAAGGTTTTGGTTTCTTATACCTGCGTTAGTAATATTATTACTTAGGAGGTTGGTGGAAAGAGGGGCTGGCACTGGGTGAACTGTGTACCCCCCGTTGAGAAGAAATATCGCACATAGCGGATC…
SR_306	Cylindropsyllus remanei	NSH113-17	BOLD:ADG0656	MH976530	699[0n]	LCO1490	CopCOI2198X	54.2548	7.96149	13-Oct-2015		GTCAACAAATCATAAAGATATTGGTACTCTTTACCTTTTAGCTGGAGCTTGAGCCGGAATGATTGGAACGGGGTTAAGAATAATTATTCGAGTAGAGCTAGGTCAGCCTGGGTCTTTAATTGGAGACGATCAAATTTATAATGTAGTTGTAACAGCGCATGCGTTTATTATAATTTTTTTTATGGTTATACCTGTGTTAATTGGGGGGTTTGGGAATTGACTAGTTCCATTGATGCTAGGTGCTCCGGATATAGCATTTCCCCGGCTTAATAATATAAGGTTTTGGTTTCTTATACCTGCGTTAGTAATATTATTACTTAGGAGGTTGGTGGAAAGAGGGGCTGGCACTGGGTGAACTGTGTACCCCCCGTTGAGAAGAAATATCGCACATAGCGGATC…
SR_190	Danielssenia typica	NSH010-17	BOLD:ADG0577	MH976656	451[0n]	jgLCO1490	jgHCO2198	54.1777	7.44785	30-Jun-2015		GTCGACGAATCATAAGGATATTGGAACTTTATATTTAATTGCAGGGGCGTGATCTGGAATAATTGGGACCAGATTAAGGGTTATTATTCGATTAGAGTTAAGCCAGTCTAGGGCTCTCATGGGAAATGACCAAATTTATAACGTGATTGTTACGGGTCACGCATTTATTATAATTTTTTTTATAGTGATACCTATTATGATTGGGGGGTTTGGGAATTGGTTAGTTCCCCTTATAATTGGAGCCCCGGATATAGCTTTTCCTCGACTAAATAATATAAGATTTTGGTATATCACGCCCTCTCTTACTCTTTTACTATTAAGAAGTTTAGTGGAGGCGGGTGCGGGTACAGGTTGGACAGTATACCCCCCTCTCAGGAGCAAGTTAGCCCATACCAGGGT…
SR_161	Danielssenia typica	NSH011-17	BOLD:ADG0577	MH670532	639[0n]	jgLCO1490	jgHCO2198	54.4667	6.19483	30-Jun-2015		GTCGACGAATCATAAGGATATTGGAACTTTATATTTAATTGCAGGGGCGTGATCTGGAATAATTGGGACCAGATTAAGGGTTATTATTCGATTAGAGTTAAGCCAGTCTAGGGCTCTCATGGGAAATGACCAAATTTATAACGTGATTGTTACGGGTCACGCATTTATTATAATTTTTTTTATAGTGATACCTATTATGATTGGGGGGTTTGGGAATTGGTTAGTTCCCCTTATAATTGGAGCCCCGGATATAGCTTTTCCTCGACTAAATAATATAAGATTTTGATATATCACGCCCTCTCTTACTCTTTTACTATTAAGAAGTTTAGTGGAGGCGGGTGCGGGTACAGGTTGGACAGTATACCCGCCTCTCAGGAGCAAGTTAGCCCATACCAGGGT…
SR_162	Danielssenia typica	NSH012-17	BOLD:ADG0577	MH976521	668[1n]	jgLCO1490	jgHCO2198	54.4667	6.19483	30-Jun-2015		GTCGACGAATCATAAGGATATTGGAACTTTATATTTAATTGCAGGGGCGTGATCTGGAATAATTGGGACCAGATTAAGGGTTATTATTCGATTAGAGTTAAGCCAGTCTAGGGCTCTCATGGGAAATGACCAAATTTATAACGTGATTGTTACGGGTCACGCATTTATTATAATTTTTTTTATAGTGATACCTATTATGATTGGAGGGTTTGGGAATTGGTTAGTTCCCCTTATAATTGGAGCCCCGGATATAGCTTTTCCTCGACTAAATAATATAAGATTTTGGTATATCACGCCCTCTCTTACTCTTTTACTATTAAGAAGTTTAGTGGAGGCGGGTGCGGGTACAGGTTGGACAGTATACCCGCCTNTCAGGAGCAAGTTAGCCCATACCAGGGT…
SR_232	Danielssenia typica	NSH013-17	BOLD:ADG0577	MH976525	699[0n]	jgLCO1490	CopCOI2198X	54.05	8.10337	07-Oct-2015		GTCGACGAATCATAAAGATATTGGAACTTTATATTTAATTGCAGGGGCGTGATCTGGAATAATTGGGACCAGATTAAGGGTTATTATTCGATTAGAGTTAAGCCAGTCTAGGGCTCTCATGGGAAATGACCAAATTTATAACGTGATTGTTACGGGTCACGCATTTATTATAATTTTTTTTATAGTGATACCTATTATGATTGGAGGGTTTGGGAATTGGTTAGTTCCCCTTATAATTGGAGCCCCGGATATAGCTTTTCCTCGACTAAATAATATAAGATTTTGGTATATCACGCCCTCTCTTACTCTTTTACTATTAAGAAGTTTAGTGGAGGCGGGTGTGGGTACAGGTTGGACAGTATACCCGCCTCTCAGGAGCAAGTTAGCCCATACCAGGGT…
DP_282	Danielssenia typica	NSH014-17	BOLD:ADG0577	MK037123	843[1n]	Coxf	Coxr2	55.04	6.32985	08-Mar-2016	Yes	TAATCATAAAGATATCGGAACTTTATATTTAATTGCAGGGGCGTGATCTGGAATAATTGGGACCAGATTAAGGGTTATTATTCGATTAGAGTTAAGCCAGTCTAGGGCTCTCATGGGAAATGACCAAATTTATAACGTGATTGTTACGGGTCACGCATTTATTATAATTTTTTTTATAGTGATACCTATTATGATTGGGGGGTTTGGGAATTGGTTAGTTCCCCTTATAATTGGAGCCCCGGATATAGCTTTTCCTCGACTAAATAATATAAGATTTTGGTATATCACGCCCTCTCTTACTCTTTTACTATTAAGAAGTTTAGTGGAGGCGGGTGTGGGTACAGGTTGGACAGTATACCCGCCTCTCAGGAGCAAGTTAGCCCATACCAGGGTTTCAGT…
SR_098	Danielssenia typica	NSH015-17	BOLD:ADG0577	MH976557	623[0n]	jgLCO1490	jgHCO2198	54.0628	8.01667	01-Jul-2015		GTCGACGAATCATAAGGACATTGGAACTTTATATTTAATTGCAGGGGCGTGATCTGGAATAATTGGGACCAGATTAAGGGTTATTATTCGATTAGAGTTAAGCCAGTCTAGGGCTCTCATGGGAAATGACCAAATTTATAACGTGATTGTTACGGGTCACGCATTTATTATAATTTTTTTTATAGTGATACCTATTATGATTGGGGGGTTTGGGAATTGGTTAGTTCCCCTTATAATTGGAGCCCCGGATATAGCTTTTCCTCGACTAAATAATATAAGATTTTGGTATATCACGCCCTCTCTTACTCTTTTACTATTAAGAAGTTTAGTGGAGGCGGGTGCGGGTACAGGTTGGACAGTATACCCGCCTCTCAGGAGCAAGTTAGCCCATACCAGGGT…
SR_712	Danielssenia typica	NSH487-17	BOLD:ADG0577	MH976524	670[5n]	Coxf	Coxr2	55.04	6.32985	08-Mar-2016		TTATTCGATTAGAGTTAAGCCAGTCTAGGGCTCTCATGGGAAATGACCAAATTTATAACGTGATTGTTACGGGTCACGCATTTATTATAATTTTTTTTATAGTGATACCTATTATGATTGGAGGGTTTGGGAATTGGTTAGTTCCCCTTATAATTGGAGCCCCGGATATAGCTTTTCCTCGACTAAATAATATAAGATTTTGGTATATCACGCCCTCTCTTACTCTTTTACTATTAAGAAGTTTAGTGGAGGCGGGTGTGGGTACAGGTTGGACAGTATACCCGCCTCTCAGGAGCAAGTTAGCCCATACCAGGGTTTCAGTAGACCTGGCCATTTTTTCTTTACACTTAGCGGGCCTTTCTTCTTTACTTGGGGCTATAAATTTTATCACCACCTTAA…
DP_225	Danielssenia typica	NSH588-17	BOLD:ADG0577	MK037140	654[0n]	jgLCO1490	jgHCO2198	54.05	8.10337	07-Oct-2015	Yes	TGTCGACGAATCATAAGGACATTGGAACTTTATATTTAATTGCAGGGGCGTGATCTGGAATAATTGGGACCAGATTAAGGGTTATTATTCGATTAGAGTTAAGCCAGTCTAGGGCTCTCATGGGAAATGACCAAATTTATAACGTGATTGTTACGGGTCACGCATTTATTATAATTTTTTTTATAGTGATACCTATTATGATTGGAGGGTTTGGGAATTGGTTAGTTCCCCTTATAATTGGAGCCCCGGATATAGCTTTTCCTCGACTAAATAATATAAGATTTTGGTATATCACGCCCTCTCTTACTCTTTTACTATTAAGAAGTTTAGTGGAGGCGGGTGTGGGTACAGGTTGGACAGTATACCCGCCTCTCAGGAGCAAGTTAGCCCATACCAGGG…
DP_015	Delavalia palustris	NSH091-17	BOLD:ACS7374	MH976534	700[0n]	jgLCO1490	jgHCO2198	53.5091	8.12408	18-Jul-2016	Yes	GTCGACGAATCATAAGGATATTGGTTCCCTCTACCTCTTAGCAGGGGGTTGGGGGGGGCTAATCGGAACATCCCTAAGGGCAGTCATTCGGTTAGAGCTAGGGGGGCCTGGAATATTAATTGGGGATGACCAGCTATACAATGTAATTGTCACAGCTCATGCTTTTGTAATAATCTTTTTCATAGTAATACCTATTTTAATTGGGGGGTTTGGAAACTGACTGGTGCCACTGATACTGGGGGCACCTGACATAGCTTTTCCTCGTTTAAATAATATAAGATTTTGGTTTCTTTTGCCTGCCCTAGCTCTTTTGTTGGTAAGAGGGGGGGTAGAAGGAGGGGCAGGCACAGGGTGAACTGTGTATCCGCCGCTAAGGGGAAATATTGCCCACAGGGGAAT…
DP_016	Delavalia palustris	NSH092-17	BOLD:ACS7374	MH976544	708[0n]	jgLCO1490	jgHCO2198	53.5091	8.12408	18-Jul-2016		GTCGACGAATCATAAGGATATTGGTTCCCTCTACCTCTTAGCAGGGGGTTGGGGGGGGCTAATCGGAACATCCCTAAGGGCAGTCATTCGGTTAGAGCTAGGGGGGCCTGGAATATTAATTGGGGATGACCAGCTATACAATGTAATTGTCACAGCTCATGCTTTTGTAATAATCTTTTTCATAGTAATACCTATTTTAATTGGGGGGTTTGGAAACTGACTGGTGCCACTGATACTGGGGGCACCTGACATAGCTTTTCCTCGTTTAAATAATATAAGATTTTGGTTTCTTTTGCCTGCCCTAGCTCTTTTGTTGGTAAGAGGGGGGGTAGAAGGAGGGGCAGGCACAGGGTGAACTGTGTATCCGCCGCTAAGGGGAAATATTGCCCACAGGGGAAT…
DP_017	Delavalia palustris	NSH093-17	BOLD:ACS7374	MH976540	626[0n]	jgLCO1490	jgHCO2198	53.5091	8.12408	18-Jul-2016	Yes	GTCGACGAATCATAAGGACATTGGTTCCCTCTACCTCTTAGCAGGGGCCGGGGGGGGGCTAATCGGAACATCCCTAAGGGCAGTCATTCGGTTAGAGCTAGGGGGGCCTGGAATATTAATTGGGGATGACCAGCTATACAATGTAATTGTCACAGCTCATGCTTTTGTAATAATCTTTTTCATAGTAATACCTATTTTAATTGGGGGGTTTGGAAACTGACTGGTGCCACTGATACTGGGGGCACCTGACATAGCTTTTCCTCGTTTAAATAATATAAGATTTTGGTTTCTTTTGCCTGCCCTAGCTCTTTTGTTGGTAAGAGGGGGGGTAGAAGGAGGGGCAGGCACAGGGTGAACTGTGTATCCGCCGCTAAGGGGAAATATTGCCCACAGGGGAAT…
SR_470	Delavalia palustris	NSH094-17	BOLD:ACS7374	MH976537	696[0n]	jgLCO1490	jgHCO2198	53.5091	8.12408	18-Jul-2016		GTCGACGAATCATAAGGACATTGGTTCCCTCTACCTCTTAGCAGGGGGTTGGGGGGGGCTAATCGGAACATCCCTAAGGGCAGTCATTCGGTTAGAGCTAGGGGGGCCTGGAATATTAATTGGGGATGACCAGCTATACAATGTAATTGTCACAGCTCATGCTTTTGTAATAATCTTTTTCATAGTAATACCTATTTTAATTGGGGGGTTTGGAAACTGACTGGTGCCACTGATACTGGGGGCACCTGACATAGCTTTTCCTCGTTTAAATAATATAAGATTTTGGTTTCTTTTGCCTGCCCTAGCTCTTTTGTTGGTAAGAGGGGGGGTAGAAGGAGGGGCAGGCACAGGGTGAACTGTGTATCCGCCGCTAAGGGGAAATATTGCCCACAGGGGAAT…
SR_472	Delavalia palustris	NSH095-17	BOLD:ACS7374	MH976546	687[0n]	jgLCO1490	jgHCO2198	53.5091	8.12408	18-Jul-2016		GTCGACGAATCATAAGGATATTGGTTCCCTCTACCTCTTAGCAGGGGGTTGGGGGGGGCTAATCGGAACATCCCTAAGGGCAGTCATTCGGTTAGAGCTAGGGGGGCCTGGAATATTAATTGGGGATGACCAGCTATACAATGTAATTGTCACAGCTCATGCTTTTGTAATAATCTTTTTCATAGTAATACCTATTTTAATTGGGGGGTTTGGAAACTGACTGGTGCCACTGATACTGGGGGCACCTGACATAGCTTTTCCTCGTTTAAATAATATAAGATTTTGGTTTCTTTTGCCTGCCCTAGCTCTTTTGTTGGTAAGAGGGGGGGTAGAAGGAGGGGCAGGCACAGGGTGAACTGTGTATCCGCCGCTAAGGGGAAATATTGCCCACAGGGGAAT…
SR_468	Delavalia palustris	NSH096-17	BOLD:ACS7374	MH976542	628[0n]	jgLCO1490	jgHCO2198	53.5091	8.12408	18-Jul-2016		GTCGACGAATCATAAGGATATTGGTTCCCTCTACCTCTTAGCAGGGGGTTGGGGGGGGCTAATCGGAACATCCCTAAGGGCAGTCATTCGGTTAGAGCTAGGGGGGCCTGGAATATTAATTGGGGATGACCAGCTATACAATGTAATTGTCACAGCTCATGCTTTTGTAATAATCTTTTTCATAGTAATACCTATTTTAATTGGGGGGTTTGGAAACTGACTGGTGCCACTGATACTGGGGGCACCTGACATAGCTTTTCCTCGTTTAAATAATATAAGATTTTGGTTTCTTTTGCCTGCCCTAGCTCTTTTGTTGGTAAGAGGGGGGGTAGAAGGAGGGGCAGGCACAGGGTGAACTGTGTATCCGCCGCTAAGGGGAAATATTGCCCACAGGGGAAT…
SR_473	Delavalia palustris	NSH097-17	BOLD:ACS7374	MH976539	616[0n]	jgLCO1490	jgHCO2198	53.5091	8.12408	18-Jul-2016		AATCACAAGGATATTGGTTCCCTCTATCTCTTAGCAGGGGGTTGGGGGGGGCTAATCGGAACATCCCTAAGGGCAGTCATTCGGTTAGAGCTAGGGGGGCCTGGAATATTAATTGGGGATGACCAGCTATACAATGTAATTGTCACAGCTCATGCTTTTGTAATAATCTTTTTCATAGTAATACCTATTTTAATTGGGGGGTTTGGAAACTGACTGGTGCCACTGATACTGGGGGCACCTGACATAGCTTTTCCTCGTTTAAATAATATAAGATTTTGGTTTCTTTTGCCTGCCCTAGCTCTTTTGTTGGTAAGAGGGGGGGTAGAAGGAGGGGCAGGCACAGGGTGAACTGTGTATCCGCCGCTAAGGGGAAATATTGCCCACAGGGGAATGTCTGTG…
SR_471	Delavalia palustris	NSH098-17	BOLD:ACS7374	MH976543	633[0n]	jgLCO1490	jgHCO2198	53.5091	8.12408	18-Jul-2016		GTCGACGAATCATAAGGATATTGGTTCCCTCTACCTCTTAGCAGGGGGTTGGGGGGGGCTAATCGGAACATCCCTAAGGGCAGTCATTCGGTTAGAGCTAGGGGGGCCTGGAATATTAATTGGGGATGACCAGCTATACAATGTAATTGTCACAGCTCATGCTTTTGTAATAATCTTTTTCATAGTAATACCTATTTTAATTGGGGGGTTTGGAAACTGACTGGTGCCACTGATACTGGGGGCACCTGACATAGCTTTTCCTCGTTTAAATAATATAAGATTTTGGTTTCTTTTGCCTGCCCTAGCTCTTTTGTTGGTAAGAGGGGGGGTAGAAGGAGGGGCAGGCACAGGGTGAACTGTGTATCCGCCGCTAAGGGGAAATATTGCCCACAGGGGAAT…
SR_448	Delavalia palustris	NSH099-17	BOLD:ACS7374	MH976541	632[0n]	jgLCO1490	jgHCO2198	53.5091	8.12408	18-Jul-2016		GTCGACGAATCATAAGGACATTGGTTCCCTCTACCTCTTAGCAGGGGGTTGGGGGGGGCTAATCGGAACATCCCTAAGGGCAGTCATTCGGTTAGAGCTAGGGGGGCCTGGAATATTAATTGGGGATGACCAGCTATACAATGTAATTGTCACAGCTCATGCTTTTGTAATAATCTTTTTCATAGTAATACCTATTTTAATTGGGGGGTTTGGAAACTGACTGGTGCCACTGATACTGGGGGCACCTGACATAGCTTTTCCTCGTTTAAATAATATAAGATTTTGGTTTCTTTTGCCTGCCCTAGCTCTTTTGTTGGTAAGAGGGGGGGTAGAAGGAGGGGCAGGCACAGGGTGAACTGTGTATCCGCCGCTAAGGGGAAATATTGCCCACAGGGGAAT…
SR_469	Delavalia palustris	NSH100-17	BOLD:ACS7374	MH976535	633[0n]	jgLCO1490	jgHCO2198	53.5091	8.12408	18-Jul-2016		GTCGACGAATCATAAGGATATTGGTTCCCTCTACCTCTTAGCAGGGGGTTGGGGGGGGCTAATCGGAACATCCCTAAGGGCAGTCATTCGGTTAGAGCTAGGGGGGCCTGGAATATTAATTGGGGATGACCAGCTATACAATGTAATTGTCACAGCTCATGCTTTTGTAATAATCTTTTTCATAGTAATACCTATTTTAATTGGGGGGTTTGGAAACTGACTGGTGCCACTGATACTGGGGGCACCTGACATAGCTTTTCCTCGTTTAAATAATATAAGATTTTGGTTTCTTTTGCCTGCCCTAGCTCTTTTGTTGGTAAGAGGGGGGGTAGAAGGAGGGGCAGGCACAGGGTGAACTGTGTATCCGCCGCTAAGGGGAAATATTGCCCACAGGGGAAT…
SR_447	Delavalia palustris	NSH101-17	BOLD:ACS7374	MH976536	601[0n]	jgLCO1490	jgHCO2198	53.5091	8.12408	18-Jul-2016		TTCCCTCTACCTCTTAGCAGGGGCCGGGGGGGGGCTAATCGGAACATCCCTAAGGGCAGTCATTCGGTTAGAGCTAGGGGGGCCTGGAATATTAATTGGGGATGACCAGCTATACAATGTAATTGTCACAGCTCATGCTTTTGTAATAATCTTTTTCATAGTAATACCTATTTTAATTGGGGGGTTTGGAAACTGACTGGTGCCACTGATACTGGGGGCACCTGACATAGCTTTTCCTCGTTTAAATAATATAAGATTTTGGTTTCTTTTGCCTGCCCTAGCTCTTTTGTTGGTAAGAGGGGGGGTAGAAGGAGGGGCAGGCACAGGGTGAACTGTGTATCCGCCGCTAAGGGGAAATATTGCCCACAGGGGAATGTCTGTGGATTTTGCTATTTTTTC…
SR_138	Delavalia reflexa	NSH075-17	BOLD:ADG1534	MK037059	708[0n]	jgLCO1490	jgHCO2198	54.829	5.57867	01-Jul-2015		GTCGACGAATCATAAGGATATTGGAACACTTTATTTATTAGCCGGGGCATGGGCGGGTTTAATTGGAACCACATTAAGTGTAATTATTCGGTTTGAGCTAGGAATGCCAGGAGCTCTTATTGGAGATGACCAGGTTTATAATGTTGTTGTTACAGCACATGCTTTTATTATAATTTTTTTTATAGTTATACCCATCTTAATCGGGTGTTTTGGGAATTGGCTTGTGCCCTTAATATTAGGCGCACCCGACATAGCCTTCCCCCGATTAAATAATATAAGGTTTTGATTTTTACCCCCTGCATTAGCCCTTCTTCTAATAAGGGGGTTGGTTGAAAGAGGGGCAGGCACAGGATGAACTGTTTATCCTCCCTTAAGATCTAACTTGGCGCATAGAGGGAT…
SR_088	Delavalia reflexa	NSH076-17	BOLD:ADG1534	MH976566	708[0n]	jgLCO1490	jgHCO2198	54.0628	8.01667	01-Jul-2015		GTCGACGAATCATAAGGACATTGGAACACTTTATTTATTAGCCGGGGCATGGGCGGGTTTAATTGGAACCACATTAAGTGTAATTATTCGGTTTGAGCTAGGAATGCCAGGAGCTCTTATTGGAGATGACCAGGTTTATAATGTTGTTGTTACAGCACATGCTTTTATTATAATTTTTTTTATAGTGATACCCATCTTAATCGGGTGTTTTGGGAATTGGCTTGTACCCTTAATATTAGGCGCACCCGACATAGCCTTCCCCCGATTAAATAATATAAGGTTTTGATTTTTGCCCCCTGCATTAGCCCTTCTTCTAATAAGGGGGTTGATTGAAAGAGGAGCAGGCACAGGATGAACTGTTTATCCTCCCTTAAGATCTAACTTGGCGCATAGAGGGAT…
SR_533	Ectinosomatidae sp. 1	NSH329-17	BOLD:ADG1378	MK036925	699[0n]	jgLCO1490	CopCOI2198X	53.5091	8.12408	18-Jul-2016		GTCGACGAATCATAAGGATATTGGTACCCTATATTTTTTAGCGGGAGGCTGAGCCGGGATGGTAGGCACAGGGCTAAGACTAATAATTCGATTGGAGTTGGGCCAACCAGGATCTTTGATCGGTGACGACCAGACCTATAATGTGATTGTAACAGCTCACGCGTTTATCATAATTTTTTTTATAGTAATACCAATTTTGATTGGGGGGTTTGGGAATTGGTTGGTGCCCCTTATAATTGGGGCACCCGATATAGCTTTCCCTCGACTAAATAATATAAGATTCTGATTCCTTATGCCCGCTTTAACAATACTTCTTATTAGAGGGCTTGTAGAGTCAGGAGCAGGGACTGGGTGGACGGTGTATCCCCCTTTAAGGTCCAATATTGCACACTCCGGGGC…
SR_501	Ectinosomatidae sp. 1	NSH392-17	BOLD:ADG1555	MK037106	699[0n]	jgLCO1490	jgHCO2198	53.5091	8.12408	18-Jul-2016		GTCGACGAATCATAAGGATATTGGGACTCTCTATTTAGTAGCGGGAGGGTGAGCTGGAATAATTGGCACTGGCTTGAGGCTCCTGATTCGGTTAGAGCTAGGCCAACCAGGCTCTCTCATAGGGAGGGACCAGACTTATAATGTGGTGGTCACTGCCCATGCTTTTGTGATAATTTTCTTTATAGTCATACCCATCCTAATTGGGGGGTTTGGTAACTGACTAGTACCCCTGATAATCGGTGCCCCAGACATGGCTTTCCCTCGTTTGAACAATATAAGGTTTTGGTTTTTGCTACCTTCTCTTGTGCTTCTGTTAATAAGGGGCATAGTTGAAATGGGGGCCGGCACTGGTTGAACGGTATACCCTCCCTTAAGAAGAAATATCTCCCACTCAGGGGC…
SR_503	Ectinosomatidae sp. 1	NSH393-17	BOLD:ADG1555	MK036968	699[0n]	jgLCO1490	CopCOI2198X	53.5091	8.12408	18-Jul-2016		GTCGACGAATCATAAGGATATTGGGACTCTCTATTTAGTAGCGGGAGGGTGAGCTGGAATAATTGGCACTGGCTTGAGGCTCCTGATTCGGTTAGAGCTAGGCCAACCAGGCTCTCTCATAGGGAGGGACCAGACTTATAATGTGGTGGTCACTGCCCATGCTTTTGTGATAATTTTCTTTATAGTCATACCCATCCTAATTGGGGGGTTTGGTAACTGACTAGTACCCCTGATAATCGGTGCCCCAGACATGGCTTTCCCTCGTTTGAACAATATAAGGTTTTGGTTTTTGCTACCTTCTCTTGTGCTTCTGTTAATAAGGGGCATAGTTGAAATGGGGGCCGGCACTGGTTGAACGGTATACCCTCCCTTAAGAAGAAATATCTCCCACTCAGGGGC…
SR_506	Ectinosomatidae sp. 1	NSH394-17	BOLD:ADG1555	MK037072	700[0n]	jgLCO1490	jgHCO2198	53.5091	8.12408	18-Jul-2016		GTCGACGAATCATAAGGATATTGGGACTCTCTATTTAGTAGCGGGAGGGTGAGCTGGAATAATTGGCACTGGCTTGAGGCTCCTGATTCGGTTAGAGCTAGGCCAACCAGGCTCTCTCATAGGGAGGGACCAGACTTATAACGTGGTGGTCACTGCCCATGCTTTTGTGATAATTTTCTTTATAGTCATACCCATCCTAATTGGGGGGTTTGGTAACTGACTAGTACCCCTGATAATCGGTGCCCCAGACATGGCTTTCCCTCGTTTGAACAATATAAGGTTTTGGTTTTTGCTACCTTCTCTTGTGCTTCTGTTAATAAGGGGCATAGTTGAAATGGGGGCCGGCACTGGTTGAACGGTATACCCTCCCTTAAGAAGAAATATCTCCCACTCAGGGGC…
SR_507	Ectinosomatidae sp. 1	NSH395-17	BOLD:ADG1555	MK036998	700[0n]	jgLCO1490	jgHCO2198	53.5091	8.12408	18-Jul-2016		GTCGACGAATCATAAGGATATTGGGACTCTCTATTTAGTAGCGGGAGGGTGAGCTGGAATAATTGGCACTGGCTTGAGGCTCCTGATTCGGTTAGAGCTAGGCCAACCAGGCTCTCTCATAGGGAGGGACCAGACTTATAACGTGGTGGTCACTGCCCATGCTTTTGTGATAATTTTCTTTATAGTCATACCCATCCTAATTGGGGGGTTTGGTAACTGACTAGTACCCCTGATAATCGGTGCCCCAGACATGGCTTTCCCTCGTTTGAACAATATAAGGTTTTGGTTTTTGCTACCTTCTCTTGTGCTTCTGTTAATAAGGGGCATAGTTGAAATGGGGGCCGGCACTGGTTGAACGGTATACCCTCCCTTAAGAAGAAATATCTCCCACTCAGGGGC…
SR_519	Ectinosomatidae sp. 1	NSH396-17	BOLD:ADG1555	MK036956	491[0n]	jgLCO1490	CopCOI2198X	53.5091	8.12408	18-Jul-2016		GCTGGGCCAACCAGGCCCTCTCATAGGGAGGGACCAGACTTATAACGTGGTGGTCACTGCCCATGCTTTTGTGATAATTTTCTTTATAGTCATACCCATCCTAATTGGGGGGTTTGGTAACTGACTAGTACCCCTGATAATCGGTGCCCCAGACATGGCTTTCCCTCGTTTGAACAATATAAGGTTTTGGTTTTTGCTACCTTCTCTTGTGCTTCTGTTAATAAGGGGCATAGTTGAAATGGGGGCCGGCACTGGTTGAACGGTATACCCTCCCTTAAGAAGAAATATCTCCCACTCAGGGGCTTCTGTTGATTGTGCTATTTTTTCTCTCCATTTAGCAGGCGTGAGCTCGATTCTAGGAGCTATTAACTTCATTAGAACCTTAAGTAATCTCCGATC…
SR_521	Ectinosomatidae sp. 1	NSH397-17	BOLD:ADG1555	MK036931	576[0n]	jgLCO1490	CopCOI2198X	53.5091	8.12408	18-Jul-2016		GACTCTGTATTTAGTAGCGGGAGGGTGAGCTGCAATAATTGGCACTGGCTTGAGGCTCCTGATTCGGTTAGAGCTAGGCCAACCAGGCTCTCTCATAGGGAGGGACCAGACTTATAACGTGGTGGTCACTGCCCATGCTTTTGTGATAATTTTCTTTATAGTCATACCCATCCTAATTGGGGGGTTTGGTAACTGACTAGTACCCCTGATAATCGGTGCCCCAGACATGGCTTTCCCTCGTTTGAACAATATAAGGTTTTGGTTTTTGCTACCTTCTCTTGTGCTTCTGTTAATAAGGGGCATAGTTGAAATGGGGGCCGGCACTGGTTGAACGGTATACCCTCCCTTAAGAAGAAATATCTCCCACTCAGGGGCTTCTGTTGATTGTGCTATTTTTTC…
SR_546	Ectinosomatidae sp. 1	NSH398-17	BOLD:ADG1555	MK037110	693[0n]	jgLCO1490	jgHCO2198	53.5091	8.12408	18-Jul-2016		GTCGACGAATCATAAGGATATTGGGACTCTCTATTTAGTAGCGGGAGGGTGAGCTGGAATAATTGGCACTGGCTTGAGGCTCCTGATTCGGTTAGAGCTAGGCCAACCAGGCTCTCTCATAGGGAGGGACCAGACTTATAACGTGGTGGTCACTGCCCATGCTTTTGTGATAATTTTCTTTATAGTCATACCCATCCTAATTGGGGGGTTTGGTAACTGACTAGTACCCCTGATAATCGGTGCCCCAGACATGGCTTTCCCTCGTTTGAACAATATAAGGTTTTGGTTTTTGCTACCTTCTCTTGTGCTTCTGTTAATAAGGGGCATAGTTGAAATGGGGGCCGGCACTGGTTGAACGGTATACCCTCCCTTAAGAAGAAATATCTCCCACTCAGGGGC…
SR_547	Ectinosomatidae sp. 1	NSH399-17	BOLD:ADG1555	MK037003	638[2n]	jgLCO1490	jgHCO2198	53.5091	8.12408	18-Jul-2016		GTCGACGAATCACAAGGATATTGGGACTCTCTATTTAGTAGCGGGAGGGTGAGCTGGAATAATTGGCACTGGCTTGAGGCTCCTGATTCGGTTAGAGCTAGGCCAACCAGGCTCTCTCATAGGGAGGGACCAGACTTATAACGTGGTGGTCACTGCCCATGCTTTTGTGATAATTTTCTTTATAGTCATACCCATCCTAATTGGGGGGTTTGGTAACTGACTAGTACCCCTGATAATCGGTGCCCCAGACATGGCTTTCCCTCGTTTGAACAATATAAGGTTTTGGTTTTTGCTACCTTCTCTTGTGCTTCTGTTAATAAGGGGCATAGTTGAAATGGGGGCCGGCACTGGTTGAACGGTATACCCTCCCTTAAGAAGAAATATCTCCCACTCAGGGGC…
SR_548	Ectinosomatidae sp. 1	NSH400-17	BOLD:ADG1555	MK036962	699[0n]	jgLCO1490	jgHCO2198	53.5091	8.12408	18-Jul-2016		GTCGACGAATCATAAGGATATTGGGACTCTCTATTTAGTAGCGGGAGGGTGAGCTGGAATAATTGGCACTGGCTTGAGGCTCCTGATTCGGTTAGAGCTAGGCCAACCAGGCTCTCTCATAGGGAGGGACCAGACTTATAACGTGGTGGTCACTGCCCATGCTTTTGTGATAATTTTCTTTATAGTCATACCCATCCTAATTGGGGGGTTTGGTAACTGACTAGTACCCCTGATAATCGGTGCCCCAGACATGGCTTTCCCTCGTTTGAACAATATAAGGTTTTGGTTTTTGCTACCTTCTCTTGTGCTTCTGTTAATAAGGGGCATAGTTGAAATGGGGGCCGGCACTGGTTGAACGGTATACCCTCCCTTAAGAAGAAATATCTCCCACTCAGGGGC…
SR_549	Ectinosomatidae sp. 1	NSH401-17	BOLD:ADG1555	MK036993	687[0n]	jgLCO1490	jgHCO2198	53.5091	8.12408	18-Jul-2016		GTCGACGAATCATAAGGATATTGGGACTCTCTATTTAGTAGCGGGAGGGTGAGCTGGAATAATTGGCACTGGCTTGAGGCTCCTGATTCGGTTAGAGCTAGGCCAACCAGGCTCTCTCATAGGGAGGGACCAGACTTATAACGTGGTGGTCACTGCCCATGCTTTTGTGATAATTTTCTTTATAGTCATACCCATCCTAATTGGGGGGTTTGGTAACTGACTAGTACCCCTGATAATCGGTGCCCCAGACATGGCTTTCCCTCGTTTGAACAATATAAGGTTTTGGTTTTTGCTACCTTCTCTTGTGCTTCTGTTAATAAGGGGCATAGTTGAAATGGGGGCCGGCACTGGTTGAACGGTATACCCTCCCTTAAGAAGAAATATCTCCCACTCAGGGGC…
SR_550	Ectinosomatidae sp. 1	NSH402-17	BOLD:ADG1555	MK037013	666[0n]	jgLCO1490	jgHCO2198	53.5091	8.12408	18-Jul-2016		TTGGGACTCTCTATTTAGTAGCGGGAGGGTGAGCTGGAATAATTGGCACTGGCTTGAGGCTCCTGATTCGGTTAGAGCTAGGCCAACCAGGCTCTCTCATGGGGAGGGACCAGACTTATAATGTGGTGGTCACTGCCCATGCTTTTGTGATAATTTTCTTTATAGTCATACCCATCCTAATTGGGGGGTTTGGTAACTGACTAGTACCCCTGATAATCGGTGCCCCAGACATGGCTTTCCCTCGTTTGAACAATATAAGGTTTTGGTTTTTGCTACCTTCTCTTGTGCTTCTGTTAATAAGGGGCATAGTTGAAATGGGGGCCGGCACTGGTTGAACGGTATACCCTCCCTTAAGAAGAAATATCTCCCACTCAGGGGCTTCTGTTGATTGTGCTATTT…
SR_551	Ectinosomatidae sp. 1	NSH403-17	BOLD:ADG1555	MK036940	665[0n]	jgLCO1490	jgHCO2198	53.5091	8.12408	18-Jul-2016		GGGACTCTCTATTTAGTAGCGGGAGGGTGAGCTGGAATAATTGGCACTGGCTTGAGGCTCCTGATTCGGTTAGAGCTAGGCCAACCAGGCTCTCTCATAGGGAGGGACCAGACTTATAATGTGGTGGTCACTGCCCATGCTTTTGTGATAATTTTCTTTATAGTCATACCCATCCTAATTGGGGGGTTTGGTAACTGACTAGTACCCCTGATAATCGGTGCCCCAGACATGGCTTTCCCTCGTTTGAACAATATAAGGTTTTGGTTTTTGCTACCTTCTCTTGTGCTTCTGTTAATAAGGGGCATAGTTGAAATGGGGGCCGGCACTGGTTGAACGGTATACCCTCCCTTAAGAAGAAATATCTCCCACTCAGGGGCTTCTGTTGATTGTGCTATTTTT…
SR_552	Ectinosomatidae sp. 1	NSH404-17	BOLD:ADG1555	MK036946	665[0n]	jgLCO1490	jgHCO2198	53.5091	8.12408	18-Jul-2016		GGAGGGTGAGCTGGAATAATTGGCACTGGCTTGAGGCTCCTGATTCGGTTAGAGCTAGGCCAACCAGGCTCTCTCATAGGGAGGGACCAGACTTATAACGTGGTGGTCACTGCCCATGCTTTTGTGATAATTTTCTTTATAGTCATACCCATCCTAATTGGGGGGTTTGGTAACTGACTAGTACCCCTGATAATCGGTGCCCCAGACATGGCTTTCCCTCGTTTGAACAATATAAGGTTTTGGTTTTTGCTACCTTCTCTTGTGCTTCTGTTAATAAGGGGCATAGTTGAAATGGGGGCCGGCACTGGTTGAACGGTATACCCTCCCTTAAGAAGAAATATCTCCCACTCAGGGGCTTCTGTTGATTGTGCTATTTTTTCTCTCCATTTAGCAGGCGTG…
SR_553	Ectinosomatidae sp. 1	NSH405-17	BOLD:ADG1555	MK037088	670[0n]	jgLCO1490	jgHCO2198	53.5091	8.12408	18-Jul-2016		TTGGGACTCTCTATTTAGTAGCGGGAGGGTGAGCTGGAATAATTGGCACTGGCTTGAGGCTCCTGATTCGGTTAGAGCTAGGCCAACCAGGCTCTCTCATAGGGAGGGACCAGACTTATAATGTGGTGGTCACTGCCCATGCTTTTGTGATAATTTTCTTTATAGTCATACCCATCCTAATTGGGGGGTTTGGTAACTGACTAGTACCCCTGATAATCGGTGCCCCAGACATGGCTTTCCCTCGTTTGAACAATATAAGGTTTTGGTTTTTGCTACCTTCTCTTGTGCTTCTGTTAATAAGGGGCATAGTTGAAATGGGGGCCGGCACTGGTTGAACGGTATACCCTCCCTTAAGAAGAAATATCTCCCACTCAGGGGCTTCTGTTGATTGTGCTATTT…
DP_221	Ectinosomatidae sp. 10	NSH431-17	BOLD:ADG1934	MK036918	680[1n]	jgLCO1490	jgHCO2198	53.7817	6.52338	07-Oct-2015	Yes	GTCGACGAATCATAAGGATATTGGAACATTATATTTTCTTGCTGGCACCTGAGCTGGAATAATTGGTACAGGTTTAAGTATTTTAATTCGTTTAGAGTTAGGTCAACCTGGCACTTTAATAGGTGATGATCAACTTTATAACGTAGTGGTGACTGCTCATGCCTTTGTAATAATTTTTTTTATGGTTATACCAATTTTAATTGGAGGATTTGGAAATTGATTAGTTCCATTAATAATTGGTTCCCCAGATATGGCATTTCCTCGGATAAATAACATAAGTTTTTGATTTTTACTCCCAGCATTATCTATATTACTAATTAGGGGGTTAATAGAATCAGGAGCTGGGACAGGTTGAACAGTTTATCCTCCTTTAAGAGGAGGGTTATTTCACTCAGGTGT…
DP_234	Ectinosomatidae sp. 10	NSH432-17	BOLD:ADG1934	MK036943	555[0n]	jgLCO1490	jgHCO2198	54.0239	7.98438	13-Oct-2015	Yes	GAATAATTGGTACAGGTTTAAGTATTTTAATTCGTTTAGAGTTAGGTCAACCTGGCACTTTAATAGGTGATGATCAACTTTATAACGTAGTGGTGACTGCTCATGCCTTTGTAATAATTTTTTTTATGGTTATACCAATTTTAATTGGAGGATTTGGAAATTGATTAGTTCCATTAATAATTGGTTCCCCAGATATGGCATTTCCTCGGATAAATAACATAAGTTTTTGATTTTTACTCCCAGCATTATCTATATTACTAATTAGGGGGTTAATAGAATCAGGAGCTGGGACAGGTTGAACAGTTTATCCTCCTTTAAGAGGAGGGTTATTTCACTCAGGTGTTTCTGTAGACTGTGCTATTTTTTCTTTACATTTGGCAGGGGTATCCTCAATTTTGG…
DP_235	Ectinosomatidae sp. 10	NSH433-17	BOLD:ADG1934	MK037153	484[1n]	jgLCO1490	jgHCO2198	54.0875	7.97509	13-Oct-2015	Yes	ATTTTAATTCGTTTAGAGTTAGGTCAACCTGGCACTTTAATAGGTGATGATCAACTTTATAACGTAGTGGTGACTGCTCATGCCTTTGTAATAATTTTTTTTATGGTTATACCAATTTTAATTGGAGGATTTGGAAATTGATTAGTTCCATTAATAATTGGTTCCCCAGATATGGCATTTCCTCGGATAAATAACATAAGTTTTTGATTTTTACTCCCAGCATTATCTATATTACTAATTAGGGGGTTAATAGAATCAGGAGCTGGGACAGGTTGAACAGTTTATCCTCCTTTAAGAGGAGGGTTATTTCACTCAGGTGTTTCTGTAGACTGTGCTATTTTTTCTTTACATTTGGCAGGGGTATCCTCAATTTTGGGGGCTTTAAATTTTATCAGAACT…
DP_246	Ectinosomatidae sp. 12	NSH449-17	BOLD:ADG1931	MH670546	532[1n]	jgLCO1490	jgHCO2198	53.8917	7.61232	09-Oct-2015		AGAACTTGGGCAGCCGGGCTCACTCATTGGAGACGACCAAACGTACAACGTAATCGTGACTGCTCATGCTTTTATTATAATTTTTTTTATGGTGATACCTATTCTAATTGGGGGGTTTGGTAANTGGTTAGTTCCAATAATAATTGGAGCCCCAGATATAGCTTTCCCCCGATTAAACAACATAAGATTCTGGTTCCTCCTCCCTGCCTTGATACTTTTACTATTAAGAGGATTAGTTGAAGCTGGGGCAGGGACCGGTTGGACAGTCTACCCTCCCCTTAGAAGTAATATCGCACATGCGGGCGCCTCAGTCGACTGTGCTATCTTCTCCTTACATTTAGCCGGAGTCTCCTCAATTTTAGGGGCAATAAATTTTATTAGGACAATACTAAATATACG…
DP_247	Ectinosomatidae sp. 12	NSH450-17	BOLD:ADG1931	MK037060	525[2n]	jgLCO1490	jgHCO2198	53.8917	7.61232	09-Oct-2015	Yes	AGAACTTGGGCAGCCCGGCTCACTCATTGGAGACGACCAAACGTACAACGTAATCGTGACTGCTCATGCTTTTATTATAATTTTTTTTATGGTGATACCTATTCTAATTGGGGGGTTCGGTAACTGGTTAGTTCCAATAATAATTGGAGCCCCANATATAGCTTTCCCTCGATTAAACAACATAAGATTCTGGTTCCTCCTCCCTGCCTTGATACTTTTACTATTAAGAGGATTAGTTGAAGCTGGGGCAGGGACTGGTTGGACAGTCTACCCTCCCCTTANAAGTAATATCGCACATGCGGGCGCCTCAGTCGACTGTGCTATCTTCTCCTTACATCTAGCCGGAGTCTCCTCAATTTTAGGGGCAATAAATTTTATTAGGACAATATTAAATATACG…
DP_255	Ectinosomatidae sp. 12	NSH451-17	BOLD:ADG1931	MK037057	705[0n]	Cop-COI+20	HCO2198	53.939	7.98111	09-Oct-2015	Yes	GACTAATCATAAAGATATTGGTACATTATACTTTATAGCAGGAGGTTGGGCTGGTATAATTGGAACGGGTTTAAGTCTCTTAATTCGGTTAGAACTTGGGCAGCCTGGCTCACTCATTGGAGACGACCAAACGTACAACGTAATCGTGACTGCTCATGCTTTTATTATAATTTTTTTTATGGTGATACCTATTCTAATTGGGGGGTTCGGTAACTGGTTAGTTCCAATAATAATTGGAGCCCCAGATATAGCTTTCCCTCGATTAAACAACATAAGATTCTGGTTCCTCCTCCCTGCCTTGATACTTTTACTATTAAGAGGATTAGTTGAAGCTGGGGCAGGGACTGGTTGGACAGTCTACCCTCCCCTTAGAAGTAATATCGCACATGCGGGCGCCTC…
DP_256	Ectinosomatidae sp. 12	NSH452-17	BOLD:ADG1931	MK036984	652[0n]	Cop-COI+20	HCO2198	53.9622	6.9134	09-Oct-2015	Yes	TAATCATAAAGATATTGGTACATTATACTTTATAGCAGGAGGTTGGGCTGGTATAATTGGAACGGGTTTAAGTCTCTTAATTCGGTTAGAACTTGGGCAGCCTGGCTCACTCATTGGAGACGACCAAACGTACAACGTAATCGTGACTGCTCATGCTTTTATTATAATTTTTTTTATGGTGATACCTATTCTAATTGGGGGGTTCGGTAACTGGTTAGTTCCAATAATAATTGGAGCCCCAGATATAGCTTTCCCTCGATTAAACAACATAAGATTCTGGTTCCTCCTCCCTGCCTTGATACTTTTACTATTAAGAGGATTAGTTGAAGCTGGGGCAGGGACTGGTTGGACAGTCTACCCTCCCCTTAGAAGTAATATCGCACATGCGGGCGCCTCAGT…
DP_257	Ectinosomatidae sp. 12	NSH453-17	BOLD:ADG1931	MK037141	632[1n]	Cop-COI+20	HCO2198	53.9622	6.9134	09-Oct-2015	Yes	GACTAATCATAAAGATATTGGTACATTATACTTTATAGCAGGAGGTTGGGCTGGTATAATTGGAACGGGTTTAAGTCTCTTAATTCGGTTAGAACTTGGGCAGCCTGGCTCACTCATTGGAGACGACCAAACGTACAACGTAATCGTGACTGCTCATGCTTTTATTATAATTTTTTTTATGGTGATACCTATTCTAATTGGGGGGTTCGGTAACTGGTTAGTTCCAATAATAATTGGAGCCCCAGATATAGCTTTCCCTCGATTAAACAACATAAGATTCTGGTTCCTCCTCCCTGCCTTGATACTTTTACTATTAAGAGGATTAGTTGAAGCTGGGGCAGGGACTGGTTGGACAGTCTACCCTCCCCTTAGAAGTAATATCGCACATGCGGGCGCCTC…
SR_297	Ectinosomatidae sp. 12	NSH454-17	BOLD:ADG1931	MK036942	685[0n]	jgLCO1490	CopCOI2198X	53.939	7.98111	13-Oct-2015		GTCGACGAATCATAAAGATATTGGAACATTATACTTTATAGCAGGAGGTTGGGCTGGTATAATTGGAACGGGTTTAAGTCTCTTAATTCGGTTAGAACTTGGGCAGCCTGGCTCACTCATTGGAGACGACCAAACGTACAACGTAATCGTGACTGCTCATGCTTTTATTATAATTTTTTTTATGGTGATACCTATTCTAATTGGGGGGTTCGGTAACTGGTTAGTTCCAATAATAATTGGAGCCCCAGATATAGCTTTCCCTCGATTAAACAACATAAGATTCTGGTTCCTCCTCCCTGCCTTGATACTTTTACTATTAAGAGGATTAGTTGAAGCTGGGGCAGGGACTGGTTGGACAGTCTACCCTCCCCTTAGAAGTAATATCGCACATGCGGGCGC…
SR_665	Ectinosomatidae sp. 12	NSH491-17	BOLD:ADG1931	MK036928	842[1n]	LCO1490	Coxr2	53.8917	7.61232	09-Oct-2015		AATCATAAAGATATTGGAACATTATACTTTATAGCAGGAGGTTGGGCTGGTATAATTGGAACGGGTTTAAGTCTCTTAATTCGGTTAGAACTTGGGCAGCCTGGCTCACTCATTGGAGACGACCAAACGTACAACGTAATCGTGACTGCTCATGCTTTTATTATAATTTTTTTTATGGTGATACCTATTCTAATTGGGGGGTTCGGTAACTGGTTAGTTCCAATAATAATTGGAGCCCCAGATATAGCTTTCCCTCGATTAAACAACATAAGATTCTGGTTCCTCCTCCCTGCCTTGATACTTTTACTATTAAGAGGATTAGTTGAAGCTGGGGCAGGGACTGGTTGGACAGTCTACCCTCCCCTTAGAAGTAATATCGCACATGCGGGCGCCTCAGTC…
SR_666	Ectinosomatidae sp. 12	NSH492-17	BOLD:ADG1931	MK036996	832[0n]	LCO1490	Coxr2	53.8917	7.61232	09-Oct-2015		CAAATCATAAAGATATTGGAACATTATACTTTATAGCAGGAGGTTGGGCTGGTATAATTGGAACGGGTTTAAGTCTCTTAATTCGGTTAGAACTTGGGCAGCCTGGCTCACTCATTGGAGACGACCAAACGTACAACGTAATCGTGACTGCTCATGCTTTTATTATAATTTTTTTTATGGTGATACCTATTCTAATTGGGGGGTTCGGTAACTGGTTAGTTCCAATAATAATTGGAGCCCCAGATATAGCTTTCCCTCGATTAAACAACATAAGATTCTGGTTCCTCCTCCCTGCCTTGATACTTTTACTATTAAGAGGATTAGTTGAAGCTGGGGCAGGGACTGGTTGGACAGTCTACCCTCCCCTTAGAAGTAATATCGCACATGCGGGCGCCTCAG…
SR_271	Ectinosomatidae sp. 13	NSH437-17	BOLD:ADG2440	MK036970	708[0n]	jgLCO1490	jgHCO2198	55.8094	3.51772	02-Mar-2016		GTCGACGAATCATAAGGACATTGGAACTCTATATTTTATGGCTGGGGGTTGAGCCGGTATAATTGGAACAGGCCTAAGATTGTTAATTCGATTAGAACTAGGCCAACCTGGGTCACTAATCGGAGACGATCAAACTTATAATGTTATTGTGACAGCTCATGCCTTTATTATAATTTTCTTTATAGTTATGCCTATCTTAATTGGCGGATTTGGGAATTGACTAGTACCTCTAATAATTGGTGCCCCTGATATAGCATTCCCACGACTCAATAATATAAGATTTTGATTCCTTCTTCCCGCCTTAATGCTTTTATTACTAAGAGGGATAGTAGAAGCAGGGGCAGGAACTGGTTGAACAGTATACCCTCCGTTAAGAAGAAATATTTCTCATGCAGGAGC…
DP_249	Ectinosomatidae sp. 14	NSH438-17	BOLD:ADG1936	MH670549	621[1n]	jgLCO1490	jgHCO2198	53.939	7.98111	13-Oct-2015	Yes	TTCTTATTCGCCTTCAACTAGGGCAACCTGAATCTGGAATCGTAGATGACCAAACCTATAATGTAATTGTAACTGCTCATGCATTTATTATAATCTTTTTCATAGTTATACCCATCTTAATTGGAGGATTTGGGAATTGATTGGTGCCTTTAATAATTGGGGCCCCAGATATAGCCTTTCCCCGATTAAATAATATAAGATTCTGATTTCTTCTACCAGCTCTAACCCTTCTTTTACTAAGAGGCCTAGTCGAAGCAGGAGCTGGAACAGGTTGAACAGTTTACCCCCCTCTAAGAAGAACTCTATCTCATTCAGGAGCAAGAGTAGACTGTGCAATCTTTTCATTACATCTTGCAGGGGTCTCGTCTATCCTTGGAGCAATAAATTTTATTAGAACCA…
SR_289	Ectinosomatidae sp. 14	NSH439-17	BOLD:ADG1936	MK036949	699[0n]	jgLCO1490	CopCOI2198X	53.939	7.98111	13-Oct-2015		GTCGACGAATCACAAGGATATTGGAACCTTGTACTTTATAGCTGGAGGGTGAGCAGGTATAGTCGGCACCGGCTTAAGCCTTCTTATTCGCCTTCAACTAGGGCAACCTGAAGCTGGAATCGTAGATGACCAAACCTATAATGTAATTGTAACTGCTCATGCATTTATTATAATCTTTTTCATAGTTATACCTATCTTAATTGGAGGATTTGGGAATTGATTGGTGCCTTTAATAATTGGAGCCCCCGATATAGCCTTTCCCCGATTAAATAATATAAGATTCTGATTTCTTCTACCAGCTCTAACCCTTCTTTTACTAAGAGGCCTAGTCGAAGCAGGAGCTGGAACAGGCTGAACAGTTTACCCCCCTCTAAGAAGAACTCTATCTCATTCAGGAGC…
SR_290	Ectinosomatidae sp. 14	NSH440-17	BOLD:ADG1936	MK037161	699[0n]	LCO1490	CopCOI2198X	53.939	7.98111	13-Oct-2015		GTCAACAAATCATAAAGATATTGGAACCTTGTACTTTATAGCTGGAGGGTGAGCAGGTATAGTCGGCACCGGCTTAAGCCTTCTTATTCGCCTTCAACTAGGGCAACCTGAAGCTGGAATCGTAGATGACCAAACCTATAATGTAATTGTAACTGCTCATGCATTTATTATAATCTTTTTCATAGTTATACCTATCTTAATTGGAGGATTTGGGAATTGATTGGTGCCTTTAATAATTGGAGCCCCCGATATAGCCTTTCCCCGATTAAATAATATAAGATTCTGATTTCTTCTACCAGCTCTAACCCTTCTTTTACTAAGAGGCCTAGTCGAAGCAGGAGCTGGAACAGGCTGAACAGTTTACCCCCCTCTAAGAAGAACTCTATCTCATTCAGGAGC…
SR_295	Ectinosomatidae sp. 14	NSH441-17	BOLD:ADG1936	MK036951	698[0n]	jgLCO1490	CopCOI2198X	53.939	7.98111	13-Oct-2015		GTCGACGAATCACAAGGATATTGGAACCTTGTACTTTATAGCTGGAGGGTGAGCAGGTATAGTCGGCACCGGCTTAAGCCTTCTTATTCGCCTTCAACTAGGGCAACCTGAAGCTGGAATCGTAGATGACCAAACCTATAATGTAATTGTAACTGCTCATGCATTTATTATAATCTTTTTCATAGTTATACCTATCTTAATTGGAGGGTTTGGGAATTGATTGGTGCCTTTAATAATTGGAGCCCCCGATATAGCCTTTCCCCGATTAAATAATATAAGATTCTGATTTCTTCTACCAGCTCTAACCCTTCTTTTACTAAGAGGCCTAGTCGAAGCAGGAGCTGGAACAGGCTGAACAGTTTACCCCCCTCTAAGAAGAACTCTATCTCATTCAGGAGC…
SR_296	Ectinosomatidae sp. 14	NSH442-17	BOLD:ADG1936	MK037105	699[0n]	jgLCO1490	CopCOI2198X	53.939	7.98111	13-Oct-2015		GTCGACGAATCATAAGGATATTGGAACCTTGTACTTTATAGCTGGAGGGTGAGCAGGTATAGTCGGCACCGGCTTAAGCCTTCTTATTCGCCTTCAACTAGGGCAACCTGAATCTGGAATCGTAGATGACCAAACCTATAATGTAATTGTAACTGCTCATGCATTTATTATAATCTTTTTCATAGTTATACCTATCTTAATTGGAGGATTTGGGAATTGATTGGTGCCTTTAATAATTGGGGCCCCAGATATAGCCTTTCCCCGATTAAATAATATAAGATTCTGATTTCTTCTACCAGCTCTAACCCTTCTTTTACTAAGAGGCCTAGTCGAAGCAGGAGCTGGAACAGGTTGAACAGTTTACCCCCCTCTAAGAAGAACTCTATCTCATTCAGGAGC…
SR_588	Ectinosomatidae sp. 14	NSH443-17	BOLD:ADG1936	MK036982	578[2n]	jgLCO1490	jgHCO2198	55.6626	4.13445	02-Mar-2016		CAAACCTATAATGTAATTGTAACTGCTCATGCATTTATTATAATCTTTTTCATAGTTATACCTATCTTAATTGGAGGATTTGGGAATTGATTGGTGCCTTTAATAATTGGAGCCCCAGATATAGCCTTTCCCCGATTAAATAATATAAGATTCTGATTTCTTCTACCAGCTCTAACCCTTCTTTTACTAAGAGGCCTAGTCGAAGCAGGAGCTGGAACAGGTTGAACAGTTTACCCCCCTCTAAGAAGAACTCTATCTCATTCAGGAGCAAGAGTAGACTGTGCAATCTTTTCATTACATCTTGCAGGGGTCTCGTCTATCCTTGGAGCAATAAATTTTATTAGAACCATAATAAATATACGATGTATTGGAATACGTCTTGATGCTATACCTCTTTTT…
DP_130	Ectinosomatidae sp. 15	NSH460-17	BOLD:ADG1930	MK037065	642[1n]	jgLCO1490	jgHCO2198	55.016	5.47071	10-Mar-2016	Yes	TTGGGACACTGTATTTTATAGCAGGGGCGTGGGCTGGGATAATTGGTACGGGTCTTAGTCTTTTAATTCGGTTAGAGCTGGGTCAACCCGGGTCTCTAATGGGGGACGATCAAACCTATAATGTGATTGTAACTGCTCATGCTTTTATTATAATTTTTTTTATGGTAATACCTGTCTTAATTGGGGGGTTTGGAAATTGGTTAGTGCCCCTAATAATTGGGGCCCCTGATATGGCCTTTCCTCGTTTAAATAATATAAGATTTTGATTTTTGTTACCCGCTTTAACTCTTTTAATTTTAAGAGGATTAATTGAATCAGGAGCAGGAACGGGGTGAACTGTTTATCCCCCTCTTAGCAGAAACCTATCCCATTCGGGGGCAAGTGTAGACTGTGCTATTT…
DP_131	Ectinosomatidae sp. 15	NSH461-17	BOLD:ADG1930	MK037159	536[0n]	jgLCO1490	jgHCO2198	55.016	5.47071	10-Mar-2016	Yes	TTGGGACACTGTATTTTATAGCAGGGGCGTGGGCTGGGATAATTGGTACGGGTCTTAGTCTTTTAATTCGGTTAGAGCTGGGTCAACCCGGGTCTCTAATGGGGGACGATCAAACCTATAATGTGATTGTAACTGCTCATGCTTTTATTATAATTTTTTTTATGGTAATACCTGTCTTAATTGGGGGGTTTGGAAATTGGTTAGTGCCCCTAATAATTGGGGCCCCTGATATGGCCTTTCCTCGTTTAAATAATATAAGATTTTGATTTTTGTTACCCGCTTTAACTCTTTTAATTTTAAGAGGATTAATTGAATCAGGGGCAGGAACGGGGTGAACTGTTTATCCCCCTCTTAGCAGAAACCTATCCCATTCGGGGGCAAGTGTAGACTGTGCTATTT…
SR_267	Ectinosomatidae sp. 15	NSH462-17	BOLD:ADG1930	MK037158	699[0n]	jgLCO1490	CopCOI2198X	55.8094	3.51772	02-Mar-2016		GTCGACGAATCATAAGGATATTGGGACACTGTATTTTATAGCAGGGGCGTGGGCTGGGATAATTGGTACGGGTCTTAGTCTTTTAATTCGGTTAGAGCTGGGTCAACCCGGGTCTCTAATGGGGGACGATCAAACCTATAATGTGATTGTAACTGCTCATGCTTTTATTATAATTTTTTTTATGGTAATACCTGTCTTAATTGGGGGGTTTGGAAATTGGTTAGTGCCCCTAATAATTGGGGCCCCTGATATGGCCTTTCCTCGTTTAAATAATATAAGATTTTGATTTTTGTTACCCGCTTTAACTCTTTTAATTTTAAGAGGATTAATTGAATCAGGAGCAGGAACGGGGTGAACTGTTTATCCCCCTCTTAGCAAAAACCTATCCCATTCGGGGGC…
SR_268	Ectinosomatidae sp. 15	NSH463-17	BOLD:ADG1930	MK037131	708[0n]	jgLCO1490	jgHCO2198	55.8094	3.51772	02-Mar-2016		GTCGACGAATCATAAGGACATTGGGACACTGTATTTTCTAGCAGGGGCGTGGGCTGGGATAATTGGTACGGGTTTTAGTCTTTTAATTCGGTTAGAGCTGGGTCAACCCGGGTCTCTAATGGGGGACGATCAAACCTATAATGTGATTGTAACTGCTCATGCTTTTATTATAATTTTTTTTATGGTAATACCTGTCTTAATTGGGGGGTTTGGAAATTGGTTAGTGCCCCTAATAATTGGGGCCCCTGATATGGCCTTTCCTCGTTTAAATAATATAAGATTTTGATTTTTGTTACCCGCTTTAACTCTTTTAATTTTAAGAGGATTAATTGAATCAGGAGCAGGAACGGGGTGAACTGTTTATCCCCCTCTTAGCAGAAACCTATCCCATTCGGGGGC…
SR_269	Ectinosomatidae sp. 15	NSH464-17	BOLD:ADG1930	MK037075	699[0n]	jgLCO1490	CopCOI2198X	55.8094	3.51772	02-Mar-2016		GTCGACGAATCATAAGGATATTGGGACACTGTATTTTATAGCAGGGGCGTGGGCTGGGATAATTGGTACGGGTCTTAGTCTTTTAATTCGGTTAGAGCTGGGTCAACCCGGGTCTCTAATGGGGGACGATCAAACCTATAATGTGATTGTAACTGCTCATGCTTTTATTATAATTTTTTTTATGGTAATACCTGTCTTAATTGGGGGGTTTGGAAATTGGTTAGTGCCCCTAATAATTGGGGCCCCTGATATGGCCTTTCCTCGTTTAAATAATATAAGATTTTGATTTTTGTTACCCGCTTTAACTCTTTTAATTTTAAGAGGATTAATTGAATCAGGAGCAGGAACGGGGTGAACTGTTTATCCCCCTCTTAGCAGAAACCTGTCCCATTCGGGGGC…
SR_270	Ectinosomatidae sp. 15	NSH465-17	BOLD:ADG1930	MK037023	708[0n]	jgLCO1490	jgHCO2198	55.8094	3.51772	02-Mar-2016		GTCGACGAATCATAAGGATATTGGGACACTGTATTTTATAGCAGGGGCGTGGGCTGGGATAATTGGTACGGGTCTTAGTCTTTTAATTCGGTTAGAGCTGGGTCAACCCGGGTCTCTAATGGGGGACGATCAAACCTATAATGTGATTGTAACTGCTCATGCTTTTATTATAATTTTTTTTATGGTAATACCTGTCTTAATTGGGGGGTTTGGAAATTGGTTAGTGCCTCTAATAATTGGGGCCCCTGATATGGCCTTTCCTCGTTTAAATAATATAAGATTTTGATTTTTGTTACCCGCTTTAACTCTTTTAATTTTAAGAGGATTAATTGAATCAGGAGCAGGAACGGGGTGAACTGTTTATCCCCCTCTTAGCAGAAACCTATCCCATTCGGGGGC…
DP_283	Ectinosomatidae sp. 15	NSH497-17	BOLD:ADG1930	MH976523	758[5n]	Coxf	Coxr2	55.1404	6.11836	08-Mar-2016	Yes	ACTGTATTTTATAGCAGGGGCGTGGGCTGGGATAATTGGTACGGGTCTTAGTCTTTTAATTCGGTTAGAGCTGGGTCAACCCGGGTCTCTAATGGGGGACGATCAAACCTATAATGTGATTGTAACTGCTCATGCTTTTATTATAATTTTTTTTATGGTAATGCCTGTCTTAATTGGGGGGTTTGGAAATTGGTTAGTGCCCCTAATAATTGGGGCCCCTGATATGGCCTTTCCTCGTTTAAATAATATAAGATTTTGATTTTTGTTACCCGCTTTAACTCTTTTAATTTTAAGAGGATTAATTGAATCAGGGGCAGGAACGGGGTGAACTGTTTATCCCCCTCTTAGCAGAAACCTATCCCATTCGGGGGCAAGTGTAGACTGTGCTATTTTTTCTCT…
DP_182	Ectinosomatidae sp. 16	NSH419-17		MK037024	501[0n]	jgLCO1490	jgHCO2198	55.016	5.47071	10-Mar-2016	Yes	TAGCAGGGGGGTGGGCTGGTATAGTCGGGACCGGGTTAAGTCTTTTAATTCGGCTTCAATTAGGGCAGCCTGAGGCTATGGTAGTAGATGATCAGACTTATAATGTTATTGTAACTGCTCATGCTTTTATTATAATTTTTTTTATAGTAATACCAATTTTAATTGGTGGGTTTGGTAATTGATTAGTGCCTTTAATAATTGGGGCACCTGATATAGCCTTTCCCCGATTAAATAATATAAGGTTTTGGTTTCTTTTACCAGCTTTGACTTTACTCTTATTAAGGGGTATAGTAGAGGCTGGGGCCGGCACGGGATGAACAGTATACCCGCCTCTTAGAAGAACTTTATCTCATTCGGGGGCTTCTGTAGATTGTGCTATTTTTTCTCTTCATTTAGCAG…
DP_183	Ectinosomatidae sp. 16	NSH420-17	BOLD:ADG3288	MK037113	686[0n]	jgLCO1490	jgHCO2198	55.016	5.47071	10-Mar-2016	Yes	GTCGACGAATCATAAGGATATTGGAACCTTGTATTTTATAGCAGGGGGGTGGGCTGGTATAGTCGGGACCGGGTTAAGTCTTCTTATTCGGCTTCAATTAGGGCAGCCTGAGGCTATGGTTGAGAGAGATCAGACTTATAATGTTATTGTAACTGCTCATGCTTTTATTATAATTTTTTTTATAGTAATACCAATTTTAATTGGTGGATTTGGTAATTGATTAGTGCCTTTAATAATTGGGGCACCTGATATAGCCTTTCCCCGATTAAATAATATAAGGTTTTGGTTTCTTTTACCAGCTTTGACTTTACTCTTATTAAGGGGTATAGTAGAGGCTGGGGCCGGCACGGGATGAACAGTATACCCGCCTCTTAGAAGAACTTTATCTCATTCTGGGGC…
SR_374	Ectinosomatidae sp. 17	NSH434-17	BOLD:ADG3287	MK037033	699[0n]	jgLCO1490	CopCOI2198X	54.2548	7.96149	13-Oct-2015		GTCGACGAATCATAAGGATATTGGGACTTTATATTTTATATTAGGGGCCTGAGCTGGAATAGTGGGGACCGCCCTTAGAATACTTATTCGACTTGAATTAGGGCAACCTGGCTCTTTAATTGGGGATGACCAAACTTATAATGTTATTGTAACTGCTCACGCGTTTATTATAATTTTTTTTATAGTTATACCCATCCTAATTGGTGGATTTGGTAATTGACTAGTCCCCTTAATAATTGGAGCCCCAGATATGGCGTTTCCTCGTCTTAATAATATAAGTCTTTGATTTTTACCCCCAGCCCTTACACTCTTACTAATGAGAGGCCTTGCAGAAGCAGGAGCTGGCACCGGCTGAACAGTTTACCCACCCCTGAGTAGAAGTATTTTCCACTCTGGAGC…
DP_190	Ectinosomatidae sp. 18	NSH408-17	BOLD:ADG1932	MK037108	515[1n]	jgLCO1490	jgHCO2198	54.1114	6.28477	08-Oct-2015	Yes	TTTTCCGTCTCGAACTTGGCCAACCTGGCTCCCTTCTCGGAAGAGATCAGACATACAATGTTATTGTAACTGCACACGCCTTTGTAATAATTTTTTTCATAGTAATACCAATTTTAATTGGAGGATTTGGAAACTGACTAGTACCCTTGATAATTGGGGCCCCCGACATAGCATTCCCTCGCCTAAATAATTTAAGGTTTTGGTTCCTTGTGCCAGCCCTAGTTCTATTACTGACTAGTGGAATAGTANAAAGAGGGGCAGGAACAGGCTGAACAGTTTACCCCCCTCTAAGCTTAAATATTTCCCACTCAGGAGCCTCTGTAGACTGTGCAATTTTTTCTCTTCATTTAGCGGGGGTGTCGTCTATTTTGGGAGCAGTGAATTTTATCTGCACACTAA…
DP_191	Ectinosomatidae sp. 18	NSH409-17	BOLD:ADG1932	MK036976	633[2n]	jgLCO1490	jgHCO2198	54.1114	6.28477	08-Oct-2015	Yes	TTGGTACCCTATATTTAATGGCTGGGGCTTGGGCCGGAATAGTTGGCACAGGACTAAGCTTATTTATCCGTCTCGAACTTGGCCAACCTGGCTCCCTTCTCGGAAGAGATCAGACATACAATGTTATTGTAACTGCACACGCCTTTGTAATAATTTTTTTCATAGTAATACCAATTTTAATTGGAGGATTTGGAAACTGACTAGTACCCTTGATAATTGGGGCCCCCGACATAGCATTCCCTCGCCTAAATAATTTAAGGTTTTGGTTCCTTGTGCCAGCCCTAGTTNTATTACTGACTAGTGGAATAGTAGAAAGAGGGGCAGGAACAGGCTGAACAGTTTACCCCCCTCTAAGCTTAAATATTTCCCACTCAGGAGCCTCTGTAGACTGTGCAATTT…
DP_239	Ectinosomatidae sp. 18	NSH410-17	BOLD:ADG1932	MH670541	573[4n]	jgLCO1490	jgHCO2198	54.0875	7.97509	09-Oct-2015	Yes	GAACTTGGCCAACCTGGCTCCCTTCTCGGAAGAGATCAGACATACAATGTTATTGTAACTGCACACGCCTTTGTAATAATTTTTTTCATAGTAATACCAATTTTAATTGGAGGATTTGGAAACTGACTAGTACCCTTGATAATTGGAGCCCCCGACATAGCATTCCCTCGCCTAAATAATTTAAGGTTTTGGTTCCTTGTGCCANCCCTAGTTCTATTACTGACTAGTGGAATAGTANAAAGAGGGGCAGGAACAGGCTGAACAGTTTACCCCCCTCTAAGCTTAAATATTTCCCACTCAGGAGCCTCTGTAGACTGTGCAATTTTTTCTCTTCATTTAGCGGGGGTGTCGTCTATTTTGGGAGCAGTGAATTTTATCTGCACACTAAGAAATCTACGG…
DP_259	Ectinosomatidae sp. 18	NSH411-17	BOLD:ADG1932	MK037046	639[0n]	Cop-COI+20	HCO2198	53.9622	6.9134	08-Oct-2015	Yes	CACAGGACTAAGCTTACTTATCCGTCTCGAACTTGGCCAACCTGGCTCCCTTCTCGGAAGAGATCAGACATACAATGTTATTGTAACTGCACACGCCTTTGTAATAATTTTTTTCATAGTGATACCAATTTTAATTGGAGGATTTGGAAACTGACTAGTACCCTTGATAATTGGGGCCCCCGACATAGCATTCCCTCGCCTAAATAATTTAAGGTTTTGGTTCCTTGTGCCAGCCCTAGTTCTATTACTGACTAGTGGAATAGTAGAAAGAGGGGCAGGAACAGGCTGAACAGTTTACCCCCCTCTAAGCTTAAATATTTCCCACTCAGGAGCCTCTGTAGACTGTGCAATTTTTTCTCTTCATTTAGCGGGGGTGTCGTCTATTTTGGGAGCAGTGAA…
DP_279	Ectinosomatidae sp. 18	NSH412-17	BOLD:ADG1932	MK037132	643[0n]	Cop-COI+20	HCO2198	55.04	6.32985	08-Mar-2016	Yes	AAAGATATTGGTACCCTATATTTAATGGCTGGGGCTTGGGCCGGAATAGTTGGCACAGGACTAAGCTTACTTATCCGTCTCGAACTTGGCCAACCTGGCTCCCTTCTCGGAAGAGATCAGACATACAATGTTATTGTAACTGCACACGCCTTTGTAATAATTTTTTTCATAGTAATACCAATTTTAATTGGAGGATTTGGAAACTGACTAGTACCCTTGATAATTGGGGCCCCCGACATAGCATTCCCTCGCCTAAATAATTTAAGGTTTTGGTTCCTTGTGCCAGCCCTAGTTCTATTACTGACTAGTGGAATAGTAGAAAGAGGGGCAGGAACAGGCTGAACAGTTTACCCCCCTCTAAGCTTAAATATTTCCCACTCAGGAGCCTCTGTAGACTGT…
SR_366	Ectinosomatidae sp. 19	NSH413-17	BOLD:ADG1671	MK036997	699[0n]	jgLCO1490	CopCOI2198X	54.2548	7.96149	13-Oct-2015		GTCGACGAATCACAAGGACATTGGCACTCTCTATTTTATAGCGGGGGGTTGAGCTGGGATAGTCGGGACAGGCTTAAGCCTTCTTATTCGCTTAGAGTTAGGTCAACCTGGTTCTTTACTAGGAAGAGACCAAACATACAACACTGTGGTAACAGCCCATGCATTTGTAATAATTTTTTTTATAGTAATACCTATCTTAATTGGAGGATTTGGAAATTGGTTAGTGCCATTAATAATCGGAGCGCCAGATATAGCTTTTCCTCGATTAAATAATATAAGATTTTGGTTTCTTTTGCCATCCCTTTTTCTTTTACTTATAAGTGGAATAGTAGAAATAGGAGCTGGGACAGGTTGAACAGTTTATCCGCCATTGAGAAGAAATATCTCGCACTCAGGCGC…
SR_367	Ectinosomatidae sp. 19	NSH414-17	BOLD:ADG1671	MK037130	699[1n]	jgLCO1490	CopCOI2198X	54.2548	7.96149	13-Oct-2015		GTCGACGAATCATAAGGACATTGGCACTCTCTATTTTATAGCGGGGGGTTGAGCTGGGATAGTCGGGACAGGCTTAAGCCTTCTTATTCGCTTAGAGTTAGGTCAACCTGGTTCTTTACTAGGAAGAGACCAAACATACAACACTGTGGTAACAGCCCATGCATTTGTAATAATTTTTTTTATAGTAATACCTATCTTAATTGGAGGATTTGGAAATTGGTTAGTGCCATTAATAATCGGAGCGCCAGATATAGCTTTTCCTCGATTAAATAATATAAGATTTTGGTTTCTTTTGCCATCTCTTTTTCTTTTACTTATAAGTGGAATAGTAGAAATAGGAGCTGGGACAGGTTGAACAGTTTATCCGCCATTGAGAAGAAATATCTCGCACTCAGGCGC…
SR_368	Ectinosomatidae sp. 19	NSH415-17	BOLD:ADG1671	MK037089	699[0n]	jgLCO1490	CopCOI2198X	54.2548	7.96149	13-Oct-2015		GTCGACGAATCATAAGGATATTGGCACTCTCTATTTTATAGCGGGGGGTTGAGCTGGGATAGTCGGGACAGGCTTAAGCCTTCTTATTCGCTTAGAGTTAGGTCAACCTGGTTCTTTACTAGGAAGAGACCAAACATACAACACTGTGGTAACAGCCCATGCATTTGTAATAATTTTTTTTATAGTAATACCTATCTTAATTGGAGGATTTGGAAATTGGTTAGTGCCATTAATAATCGGAGCGCCAGATATAGCTTTTCCTCGATTAAATAATATAAGATTTTGGTTTCTTTTGCCATCTCTTTTTCTTTTACTTATAAGTGGAATAGTAGAAATAGGAGCTGGGACAGGTTGAACAGTTTATCCGCCATTGAGAAGAAATATCTCGCACTCAGGCGC…
SR_375	Ectinosomatidae sp. 19	NSH416-17	BOLD:ADG1671	MK037101	699[0n]	jgLCO1490	CopCOI2198X	54.2548	7.96149	13-Oct-2015		GTCGACGAATCATAAGGATATTGGCACTCTCTATTTTATAGCGGGGGGTTGAGCTGGGATAGTCGGGACAGGCTTAAGCCTTCTTATTCGCTTAGAGTTAGGTCAACCTGGTTCTTTACTAGGAAGAGACCAAACATACAACACTGTGGTAACAGCCCATGCATTTGTAATAATTTTTTTTATAGTAATACCTATCTTAATTGGAGGATTTGGAAATTGGTTAGTGCCATTAATAATCGGAGCGCCAGATATAGCTTTTCCTCGATTAAATAATATAAGATTTTGGTTTCTTTTGCCATCTCTTTTTCTTTTACTTATAAGTGGAATAGTAGAAATAGGAGCTGGGACAGGTTGAACAGTTTATCCGCCATTGAGAAGAAATATCTCGCACTCAGGCGC…
SR_554	Ectinosomatidae sp. 2	NSH336-17	BOLD:ADG1668	MK037148	708[0n]	jgLCO1490	jgHCO2198	53.5091	8.12408	18-Jul-2016		GTCGACGAATCATAAGGATATTGGAACCTTGTATTTACTAGCCGGTGGTTGAGCCGGCATAATTGGTACAGGACTGAGTCTATTAATTCGTCTAGAATTAGGGCAGCCGGGGTCCTTAATCGGAGATGATCAGATTTATAACGTAATCGTTACGGCGCACGCTTTTATTATAATCTTTTTTATAGTTATACCTATCCTCATCGGGGGGTTTGGGAATTGACTAGTCCCTTTAATAATCGGCGCTCCCGATATGGCTTTTCCCCGTTTAAATAATATAAGCTTTTGATTCCTAGTGCCAGCACTCACAATACTACTAATAAGTGGATTAGTGGAGGCGGGGGCGGGGACCGGGTGGACTGTATACCCCCCCCTAAGATCTAATATTGCCCATTCTGGCGC…
DP_224	Ectinosomatidae sp. 2	NSH337-17	BOLD:ADG1668	MK037156	862[0n]	Coxf	Coxr2	54.05	8.10337	18-Jul-2016		AATCATAAAGATATCGGAACCTTGTATTTACTAGCCGGTGGTTGAGCCGGCATAATTGGTACAGGACTGAGTCTATTAATTCGTCTAGAATTAGGGCAGCCGGGGTCCTTAATCGGAGATGATCAGATTTATAACGTAATCGTTACGGCGCACGCTTTTATTATAATCTTTTTTATAGTTATACCTATCCTCATCGGGGGGTTTGGGAATTGACTAGTCCCTTTAATAATCGGCGCTCCCGATATGGCTTTTCCCCGTTTAAATAATATAAGCTTTTGATTCCTAGTGCCAGCACTCACAATACTACTAATAAGTGGATTAGTGGAGGCGGGGGCGGGGACCGGGTGGACTGTATACCCCCCCCTAAGATCTAATATTGCCCATTCTGGCGCCTCTGTT…
SR_511	Ectinosomatidae sp. 2	NSH340-17	BOLD:ADG1668	MK037010	699[1n]	LCO1490	CopCOI2198X	53.5091	8.12408	18-Jul-2016		GTCAACAAATCATAAAGATATTGGAACCTTGTATTTACTAGCCGGTGGTTGAGCCGGCATAATTGGTACAGGACTGAGTCTATTAATTCGTCTAGAATTAGGGCAGCCGGGGTCCTTAATCGGAGATGATCAGATTTATAACGTAATCGTTACGGCGCACGCTTTTATTATAATCTTTTTTATAGTTATACCTATCCTCATCGGGGGGTTTGGGAATTGACTAGTCCCTTTAATAATCGGCGCTCCCGATATGGCTTTTCCCCGTTTAAATAATATAAGCTTTTGATTCCTAGTGCCAGCACTCACAATACTACTAATAAGTGGATTAGTGGAGGCGGGGGCGGGGACCGGGTGGACTGTATACCCCCCCCTAAGATCTAATATTGCCCATTCTGGCGC…
SR_531	Ectinosomatidae sp. 2	NSH341-17	BOLD:ADG1668	MK037020	699[2n]	jgLCO1490	CopCOI2198X	53.5091	8.12408	18-Jul-2016		GTCGACGAATCACAAGGACATTGGAACCTTGTATTTACTAGCCGGTGGTTGAGCCGGCATAATTGGTACAGGACTAAGTCTATTAATTCGTCTAGAATTAGGGCAGCCGGGGTCCTTAATCGGAGATGATCAGATTTATAACGTAATCGTTACGGCGCACGCTTTTATTATAATCTTTTTTATAGTTATACCTATCCTCATCGGGGGGTTTGGGAATTGACTAGTCCCTTTAATAATCGGCGCTCCCGATATGGCTTTTCCCCGTTTAAATAATATAAGCTTTTGATTCCTAGTGCCAGCACTCACAATACTACTAATAAGTGGATTAGTGGAGGCGGGGGCGGGGACCGGGTGGACTGTATACCCCCCTCTAAGATCTAATATTGCCCATTCTGGCGC…
SR_530	Ectinosomatidae sp. 2	NSH342-17	BOLD:ADG1668	MK036944	699[1n]	jgLCO1490	CopCOI2198X	53.5091	8.12408	18-Jul-2016		GTCGACGAATCATAAGGACATTGGAACCTTGTATTTACTAGCCGGTGGTTGAGCCGGCATAATTGGTACAGGACTAAGTCTATTAATTCGTCTAGAATTAGGGCAGCCGGGGTCCTTAATCGGAGATGATCAGATTTATAACGTAATCGTTACGGCGCACGCTTTTATTATAATCTTTTTTATAGTTATACCTATCCTCATCGGGGGGTTTGGGAATTGACTAGTCCCTTTAATAATCGGCGCTCCCGATATGGCTTTTCCCCGTTTAAATAATATAAGCTTTTGATTCCTAGTGCCAGCACTCACAATACTACTAATAAATGGATTAGTGGAGGCGGGGGCGGGGACCGGGTGGACTGTATACCCCCCTCTAAGATCTAATATTGCCCATTCTGGCGC…
SR_529	Ectinosomatidae sp. 2	NSH343-17	BOLD:ADG1668	MK036994	670[1n]	jgLCO1490	CopCOI2198X	53.5091	8.12408	18-Jul-2016		GGAACTTTGTATTTGGTAGCCGGTGGGTGAGCCGGCATAATTGGTACAGGACTAAGTCTATTAATTCGTCAAGAATTAGGGCAGCCGGGGTCCTTAATCGGAGATGATCAGATTTATAACGTAATCGTTACGGCGCACGCTTTTATTATAATCTTTTTTATAGTTATACCTATCCTCATCGGGGGGTTTGGGAATTGACTAGTCCCTTTAATAATCGGCGCTCCCGATATGGCTTTTCCCCGTTTAAATAATATAAGCTTTTGATTCCTAGTGCCAGCACTCACAATACTACTAATAAGTGGATTAGTGGAGGCGGGGGCGGGGACCGGGTGGACTGTATACCCCCCTCTAAGATCTAATATTGCCCATTCTGGCGCCTCTGTTGATTGCGCTATCTTT…
SR_559	Ectinosomatidae sp. 2	NSH344-17	BOLD:ADG1668	MK036917	676[1n]	jgLCO1490	jgHCO2198	53.5091	8.12408	18-Jul-2016		GTCGACGAATCATAAGGATATTGGAACCTTGTATTTACTAGCCGGTGGTTGAGCCGGCATAATTGGTACAGGACTAAGTCTATTAATTCGTCTAGAATTAGGGCAGCCGGGGTCCTTAATCGGAGATGATCAGATTTATAACGTAATCGTTACGGCGCACGCTTTTATTATAATCTTTTTTATAGTTATACCTATCCTCATCGGGGGGTTTGGGAATTGACTAGTCCCTTTAATAATCGGCGCTCCCGATATGGCTTTTCCCCGTTTAAATAATATAAGCTTTTGATTCCTAGTGCCAGCACTCACAATACTACTAATAAGTGGATTAGTGGAGGCGGGGGCGGGGACCGGGTGGACTGTATACCCCCCTCTAAGATCTAATATTGCCCATTCTGGCGC…
SR_555	Ectinosomatidae sp. 2	NSH348-17	BOLD:ADG1668	MK036922	688[2n]	jgLCO1490	jgHCO2198	53.5091	8.12408	18-Jul-2016		GTCGACGAATCATAAGGACATTGGAACCTTGTATTTACTAGCCGGTGGTTGAGCCGGCATAATTGGTACAGGACTAAGTCTATTAATTCGTCTAGAATTAGGGCAGCCGGGGTCCTTAATCGGAGATGATCAGATTTATAACGTAATCGTTACGGCGCACGCTTTTATTATAATCTTTTTTATAGTTATACCTATCCTCATCGGGGGGTTTGGGAATTGACTAGTCCCTTTAATAATCGGCGCTCCCGATATGGCTTTTCCCCGTTTAAATAATATAAGCTTTTGATTCCTAGTGCCAGCACTCACAATACTACTAATAAGTGGATTAGTGGAGGCGGGGGCGGGGACCGGGTGGACTGTATACCCCCCTCTAAGATCTAATATTGCCCATTCTGGCGC…
DP_185	Ectinosomatidae sp. 20	NSH426-17	BOLD:ADG1670	MK037093	619[0n]	jgLCO1490	jgHCO2198	55.016	5.47071	10-Mar-2016	Yes	TTGGTACACTATATCTTATAGCAGGGGGCTGATCTGGTTTAATTGGAACAGGATTAAGTTTGTTAATTCGGCTAGAGTTAGGGCAACCAGGATCTCTAATTGGAAGAGACCAATTATATAATGTAGTAGTAACTGCTCATGCTTTTATTATAATTTTTTTCATAGTAATACCAATTTTAATTGGTGGTTTTGGTAACTGGTTAGTTCCTTTAATGATTGGAGCGCCAGATATAGCTTTTCCTCGAATAAATAATATAAGGTTTTGATTTTTAATACCTTCTTTAATTCTATTATTAATAAGAGGAATAGTAGAGAGAGGAGCTGGCACAGGGTGAACAGTGTATCCCCCTCTAAGGAGAGGAATTTCTCATTCTGGTTTATCAGTAGACTGTGCAATTT…
DP_186	Ectinosomatidae sp. 20	NSH427-17	BOLD:ADG1670	MK036937	695[0n]	jgLCO1490	jgHCO2198	55.016	5.47071	10-Mar-2016	Yes	GTCGACGAATCATAAGGATATTGGTACACTATATCTTATAGCAGGGGGCTGATCTGGTTTAATTGGAACAGGATTAAGTTTGTTAATTCGGCTAGAGTTAGGGCAACCAGGATCTCTAATTGGAAGAGACCAATTATATAATGTAGTAGTAACTGCTCATGCTTTTATTATAATTTTTTTCATAGTAATACCAATTTTAATTGGTGGTTTTGGTAACTGGTTAGTTCCTTTAATGATTGGAGCGCCAGATATAGCTTTTCCTCGAATAAATAATATAAGGTTTTGATTTTTAATACCTTCTTTAATTCTATTATTAATAAGAGGAATAGTAGAGAGAGGAGCTGGCACAGGGTGAACAGTGTATCCCCCTCTAAGGAGAGGAATTTCTCATTCTGGTTT…
DP_128	Ectinosomatidae sp. 20	NSH428-17	BOLD:ADG1670	MK037022	690[0n]	jgLCO1490	jgHCO2198	55.016	5.47071	10-Mar-2016	Yes	GTCGACGAATCATAAGGATATTGGTACACTATATCTTATAGCAGGGGGCTGATCTGGTTTAATTGGAACAGGATTAAGTTTGTTAATTCGGCTAGAGTTAGGGCAACCAGGATCTCTAATTGGAAGAGACCAATTATATAATGTAGTAGTAACTGCTCATGCTTTTATTATAATTTTTTTCATAGTAATACCAATTTTAATTGGTGGTTTTGGTAACTGGTTAGTTCCTTTAATGATTGGAGCGCCAGATATAGCTTTTCCTCGAATAAATAATATAAGGTTTTGATTTTTAATACCTTCTTTAATTCTATTATTAATAAGAGGAATAGTAGAGAGAGGAGCTGGCACAGGGTGAACAGTGTATCCCCCTCTAAGGAGAGGAATTTCTCATTCTGGTTT…
DP_129	Ectinosomatidae sp. 20	NSH429-17	BOLD:ADG1670	MK036961	557[2n]	jgLCO1490	jgHCO2198	55.016	5.47071	10-Mar-2016	Yes	CTAGAGTTAGGGCAACCAGGATCTCTAATTGGAAGAGACCAATTATATAATGTAGTAGTAACTGCTCATGCTTTTATTATAATTTTTTTCATAGTAATACCAATTTTAATTGGTGGTTTTGGTAACTGGTTAGTTCCTTTAATGATTGGAGCGCCAGATATAGCTTTTCCTCGAATAAATAATATAAGGTTTTGATTTTTAATACCTTCTTTAATTCTATTATTAATAAGAGGAATAGTAGAGAGAGGAGCTGGCACAGGGTGAACAGTGTATCCCCCTNTAAGGAGAGGAATTTCTCATTCTGGTTTATCAGTAGACTGTGCAATTTTTTCATTACATTTGGCGGGGATTTCTTCGATTTTAGGGGCTTTAAACTTTATTACCACTTTAAGAAATTTA…
SR_590	Ectinosomatidae sp. 21	NSH425-17	BOLD:ADG3284	MK036988	668[1n]	jgLCO1490	jgHCO2198	55.6626	4.13445	02-Mar-2016		TTGGCACACTATACCTAATAGCAGGAGGTTGATCCGGTTTAATTGGGACAGGATTAAGTTTGTTAATTCGATTAGAGTTAGGGCAACCAGGGTCCTTAATTGGAAGAGACCAGTTATATAATGTAGTAGTCACTGCTCATGCTTTTATTATAATTTTTTTTATAGTAATGCCAATTTTAATTGGGGGGTTTGGCAATTGATTAGTCCCTTTAATAATCGGAGCGCCAGATATGGCTTTCCCTCGAATAAATAATATAAGGTTTTGATTTTTAATACCTTCTTTAATTCTTCTATTAATAAGAGGAATAGTAGAGAGAGGAGCTGGCACTGGGTGGACAGTATACCCTCCTCTTAGAAGAGGAATTTCTCATTCTGGCTTATCAGTTGACTGTGCAATTT…
SR_601	Ectinosomatidae sp. 22	NSH349-17	BOLD:ADF9577	MK037047	668[1n]	jgLCO1490	jgHCO2198	54.5043	7.9896	09-Mar-2016		TTGGTACTTTGTATTTGATGGCAGGAGCTTGAGCTGGGATAGTTGGAACAGGGTTAAGACTTTTAATTCGTTTAGAGCTAGGTCAACCAGGTTCTCTGATTGGGAGAGACCAAACATATAACGTAATTGTAACTGCTCATGCTTTTATTATGATTTTTTTTATAGTTATACCTATTTTGATTGGGGGGTTTGGTAATTGGTTGGTTCCTTTAATAATTGGGGCTCCGGATATAGCTTTTCCGCGTCTTAATAATATAAGGTTTTGATTCCTACTTCCTTCTTTAATTTTGTTATTAATAAGAGGGATAGTCGAAATAGGGGCTGGTACAGGTTGAACAGTCTACCCTCCTTTAAGAAGAAATATTTCACATTCTGGGGCTTCTGTAGATTGTGCTATTT…
DP_126	Ectinosomatidae sp. 23	NSH417-17	BOLD:ADG1667	MK037146	690[0n]	jgLCO1490	jgHCO2198	55.016	5.47071	10-Mar-2016	Yes	GTCGACGAATCATAAGGATATTGGAACTCTTTATTTGTTAGCAGGGGCGTGGGCTGGCTTAATTGGCTCAGGTTTGAGCTTCTTAATTCGTTTAGAATTATCGCAACCAGGGCCCTTTATAGGGAGTGATCATGTGTTTAATGTAATTGTAACTGCACACGCCTTTGTTATAATTTTTTTTATAGTTATACCAATTTTAATCGGGGGCTTTGGGAATTGGTTGGTTCCTCTAATAATTGGGGCCCCAGATATGGCCTTTCCCCGATTAAATAATTTAAGGTTTTGGCTTCTATTGCCAGCGTTAACTATGCTCTTATTTAGGGGGTTGGTAGAGGCCGGTGCTGGCACCGGTTGAACTGTGTATCCTCCTTTAAGAAGGGTACTATCTCACTCTGGCAT…
DP_127	Ectinosomatidae sp. 23	NSH418-17	BOLD:ADG1667	MK037044	701[1n]	jgLCO1490	jgHCO2198	55.016	5.47071	10-Mar-2016	Yes	GTCGACGAATCATAAGGATATTGGAACTCTTTATTTGTTAGCAGGGGCGTGGGCTGGCTTAATTGGCTCAGGTTTGAGCTTCTTAATTCGTTTAGAATTATCGCAACCAGGGCCCTTTATAGGGAGTGATCATGTGTTTAATGTAATTGTAACTGCACACGCCTTTGTTATAATTTTTTTTATAGTTATACCAATTTTAATCGGGGGCTTTGGGAATTGGTTGGTTCCTCTAATAATTGGGGCCCCAGATATGGCCTTTCCCCGATTAAATAATTTAAGGTTTTGGCTTCTATTGCCAGCGTTAACTATGCTCTTATTTAGGGGGTTGGTAGAGGCCGGTGCTGGCACCGGTTGAACTGTGTATCCTCCTTTAAGAAGGGTACTATCTCACTCTGGCAT…
DP_168	Ectinosomatidae sp. 24	NSH456-17	BOLD:ADF9513	MK037004	555[0n]	jgLCO1490	jgHCO2198	55.016	5.47071	10-Mar-2016	Yes	AAGGATACTTATTCGGCTAGAGTTGGGTCAACCGGGCTCCCTAATCGGAAATGACCAAACGTATAATGTTATTGTCACCGCGCACGCTTTTATTATAATTTTTTTCATAGTCATACCAATTCTAATTGGGGGCTTCGGGAACTGGTTAGTCCCTCTCATAATTGGGGCCCCTGATATAGCTTTCCCCCGCCTTAACAACATAAGATTTTGGTTTCTTATGCCAGCTCTAACTCTTCTAATGCTAAGAGGGATAGTAGAAGCCGGAGCTGGGACAGGGTGGACAGTATACCCTCCCCTAAGGTTGGGGGTATCCCACTCAGGGGCCTCAGTAGACTGCGCTATTTTCTCACTACACTTGGCGGGGGTCTCCTCTATTTTAGGGGCAATAAATTTTATCAG…
DP_184	Ectinosomatidae sp. 24	NSH457-17	BOLD:ADF9513	MK037157	567[3n]	Cop-COI+20	HCO2198	55.016	5.47071	10-Mar-2016	Yes	GCGGGTATAATCGGGACCGGCCTAAGGATACTTATTCGGCTAGAGTTGGGTCAACCGGGCTCCCTAATCGGAAATGACCAAACGTATAATGTTATTGTCACCGCGCACGCTTTTATTATAATTTTTTTCATAGTCATACCAATTCTAATTGGGGGCTTCGGGAACTGGTTAGTCCCTCTCATAATTGGGGCCCCTGATATAGCTTTCCCCCGCCTTAACAACATAAGATTTTGGTTTCTTATGCCAGCTCTAACTCTTCTAATGCTAAGAGGGATANNANAAGCCGGAGCTGGGACAGGGTGGACAGTATACCCTCCCCTAAGGTTGGGGGTATCCCACTCAGGGGCCTCAGTAGACTGCGCTATTTTCTCACTACACTTGGCGGGGGTCTCCTCTATT…
SR_618	Ectinosomatidae sp. 25	NSH406-17	BOLD:ADG1418	MK036972	564[0n]	jgLCO1490	jgHCO2198	53.7817	6.52338	08-Oct-2015		GTTGGCATTGGGTTGAGCCTTTTAATTCGCCTGGAGCTTGGCCAGCCAGGGTCTCTAATTGGGAGAGACCAAACCTACAATGTAGTAGTAACGGCCCATGCCTTTGTAATAATTTTCTTTATAGTAATGCCAATTTTAATTGGAGGGTTTGGAAACTGGTTAGTGCCTCTCATAATTGGGGCCCCCGACATAGCTTTTCCTCGATTGAATAATATGAGGTTTTGATTTTTGGTACCCTCTTTAGTGCTTTTATTAATAAGGGGTATAGTAGAAATAGGAGCTGGAACAGGCTGAACCGTATATCCTCCCCTAAGAGGAAATATCTCCCACTCTGGGGCTTCCGTTGACTGTGCAATTTTTTCGTTACATCTCGCGGGGGTCTCCTCTATTTTGGGTGCT…
DP_201	Ectinosomatidae sp. 25	NSH407-17	BOLD:ADG1418	MK037102	595[0n]	jgLCO1490	jgHCO2198	53.7817	6.52338	08-Oct-2015		GGCGCCTGGGCGGGCATAGTTGGCACTGGGTTGAGCCTTTTAATTCGCCTGGAGCTTGGCCAGCCAGGGTCTCTAATTGGGAGAGACCAAACCTACAATGTAGTAGTAACGGCCCATGCCTTTGTAATAATTTTCTTTATAGTAATGCCAATTTTAATTGGAGGGTTTGGAAACTGGTTAGTGCCTCTCATAATTGGGGCCCCCGACATAGCTTTTCCTCGATTGAATAATATGAGGTTTTGATTTTTGGTACCCTCTTTAGTGCTTTTATTAATAAGGGGTATAGTAGAAATAGGAGCTGGAACAGGCTGAACCGTATATCCTCCCCTAAGAGGAAATATCTCCCACTCTGGGGCTTCCGTTGACTGTGCAATTTTTTCGTTACATCTCGCGGGGGTC…
DP_243	Ectinosomatidae sp. 26	NSH421-17	BOLD:ADF9512	MK036990	684[0n]	jgLCO1490	jgHCO2198	54.1777	7.44785	07-Oct-2015	Yes	GTCGACGAATCATAAGGACATTGGTACTTTATATTTAATATCAGGAGCTTGGTCTGGGATAGTTGGCACAGGGCTAAGTCTTCTTATTCGGCTAGAGTTAGGTCAGTCAGGCTCTTTATTGGGGGATGATCAAGTTTATAATGTTGTAGTCACAGCTCATGCTTTTATTATGATTTTTTTCATAGTTATACCTATTTTAATTGGTGGATTTGGGAATTGGTTAGTTCCGTTAATAATCGGGGCTCCTGATATAGCTTTTCCCCGTTTAAATAATTTAAGATTTTGGTTTTTGATTCCTGCATTATCCCTTTTACTAGTAAGAGGGATAGTAGAAGCGGGAGCAGGGACAGGATGGACAGTGTACCCTCCTTTAAGAAGAGTAATTGCTCACTCAGGCCC…
DP_304	Ectinosomatidae sp. 26	NSH498-17	BOLD:ADG1419	MH670505	706[0n]	Cop-COI+20	HCO2198	53.9682	8.21297	07-Oct-2015	Yes	TGACTAATCATAAAGATATTGGTACTTTATATTTAATATCAGGAGCTTGGTCTGGGATAGTTGGGACAGGGTTAAGTCTTCTTATTCGGCTAGAGTTAGGTCAGCCAGGCTCTCTATTGGGGGATGATCAAGTTTATAATGTTGTTGTGACAGCTCACGCTTTTATTATGATTTTTTTCATAGTTATACCTATTTTAATTGGTGGATTTGGGAATTGGTTAATCCCGTTAATAATCGGGGCTCCTGATATAGCTTTCCCACGTTTAAATAATTTAAGATTTTGGTTTTTAATTCCAGCATTATCCCTTTTATTAGTAAGAGGGATAGTAGAAGCGGGAGCAGGGACAGGATGGACAGTGTACCCTCCTTTAAGAAGAGTAATTGCCCACTCAGGCCCTT…
DP_272	Ectinosomatidae sp. 27	NSH458-17	BOLD:ADG0688	MH670575	607[0n]	Cop-COI+20	HCO2198	55.04	6.32985	08-Mar-2016	Yes	CTGGAATAGTGGGTACAGGACTTAGTCTTTTAATTCGGTTACAACTCGGGCAACCTGAAGCAAATGTTGTTGATGATCATACTTACAATGTTATTGTGACTGCTCATGCATTTATTATAATTTTTTTTATAGTCATGCCAATTTTAATTGGAGGATTTGGAAATTGGTTAGTTCCATTAATAATCGGGGCACCTGATATAGCTTTTCCTCGTTTAAATAATATAAGATTTTGATTTCTTCTCCCAGCTTTAACCTTATTACTACTTAGAGGTTTAGTAGAAGCTGGAGCAGGCACTGGGTGGACGGTTTACCCCCCCCTTAGAAGAGCCATTTCCCACTCAGGACCTTCAGTAGACTGTGCAATTTTCTCCCTTCATTTAGCTGGGGTGTCTTCAATTC…
DP_273	Ectinosomatidae sp. 27	NSH459-17	BOLD:ADG0688	MK037042	632[0n]	Cop-COI+20	HCO2198	55.04	6.32985	08-Mar-2016	Yes	TAGTCTTTTAATTCGGTTACAACTCGGGCAACCTGAAGCAAATGTTGTTGATGACCATACTTACAATGTTATTGTGACTGCTCATGCATTTATTATAATTTTTTTTATAGTCATGCCAATTTTAATTGGAGGATTTGGAAATTGGTTAGTTCCATTAATAATCGGGGCACCTGATATAGCTTTTCCTCGTTTAAATAATATAAGATTTTGATTTCTTCTCCCAGCTTTAACCTTATTACTACTTAGAGGTTTAGTAGAAGCTGGAGCAGGCACTGGGTGGACGGTTTACCCCCCCCTTAGAAGAGCCATTTCCCACTCAGGACCTTCAGTAGACTGTGCAATTTTCTCCCTTCATTTAGCTGGGGTGTCTTCAATTCTTGGAGCAATAAATTTTATTAG…
SR_648	Ectinosomatidae sp. 27	NSH488-17	BOLD:ADG0688	MK037006	586[1n]	Cop-COI+20	HCO2198	55.04	6.32985	08-Mar-2016		TAATTCGGTTACAACTCGGGCAACCTGAAGCAAATGTTGTTGATGATCATACTTACAATGTTATTGTGACTGCTCATGCATTTATTATAATTTTTTTTATAGTCATGCCAATTTTAATTGGAGGATTTGGAAATTGGTTAGTTCCATTAATAATCGGGGCACCTGATATAGCTTTTCCTCGTTTAAATAATATAAGATTTTGATTTCTTCTCCCAGCTTTAACCTTATTACTACTTAGAGGTTTAGTAGAAGCTGGAGCAGGCACTGGGTGGACGGTTTACCCCCCCCTTAGAAGAGCCATTTCCCACTCAGGACCTTCAGTAGACTGTGCAATTTTCTCCCTTCATTTAGCTGGGGTGTCTTCAATTCTTGGAGCAATAAATTTTATTAGCACTATAA…
SR_649	Ectinosomatidae sp. 27	NSH489-17	BOLD:ADG0688	MK506113	645[1n]	Cop-COI+20	HCO2198	55.04	6.32985	08-Mar-2016		TGGGTACAGGACTTAGTCTTTTAATTCGGTTACAACTCGGGCAACCTGAAGCAAATGTTGTTGATGATCATACTTACAATGTTATTGTGACTGCTCATGCATTTATTATAATTTTTTTTATAGTCATGCCAATTTTAATTGGAGGATTTGGAAATTGGTTAGTTCCATTAATAATCGGGGCACCTGATATAGCTTTTCCTCGTTTAAATAATATAAGATTTTGATTTCTTCTCCCAGCTTTAACCTTATTACTACTTAGAGGTTTAGTAGAAGCTGGAGCAGGCACTGGGTGGACGGTTTACCCCCCCCTTAGAAGAGCCATTTCCCACTCAGGACCTTCAGTAGACTGTGCAATTTTCTCCCTTCATTTAGCTGGGGTGTCTTCAATTCTTGGAGCAA…
DP_280	Ectinosomatidae sp. 28	NSH495-17	BOLD:ADF9511	MK036930	732[1n]	Coxf	Coxr2	55.04	6.32985	08-Mar-2016	Yes	TGGCACAGGATTAAGCCTTTTAATTCGATTAGAGCTTGGACAGCCAGGGTCTTTAATAGGCGATGATCAAATATATAATGTCGTAGTCACTGCTCATGCATTTATTATAATTTTTTTTATAGTAATACCGATTTTAATTGGAGGGTTTGGTAATTGGTTGGTGCCTTTAATAATTGGCGCACCAGATATGGCATTTCCGCGATTAAATAATATAAGTTTTTGATTTTTATTGCCTGCTTTAACTATATTATTATTAAGAGGAATAGTAGAGGCGGGGGCCGGGACAGGTTGAACAGTCTACCCTCCTTTGAGAAGAAATATTTCACACTCTGGTCCTTCAGTAGATTGTGCTATTTTTTCATTACATTTAGCCGGGGTGTCCTCTATTTTAGGGGCTAT…
SR_510	Ectinosomatidae sp. 3	NSH319-17	BOLD:AAN6753	MK036981	699[0n]	jgLCO1490	CopCOI2198X	53.5091	8.12408	18-Jul-2016		GTCGACGAATCACAAGGATATTGGGACCCTCTACTTGCTAGCTGGTGGGTGAGCAGGTATGATTGGGACTGGGCTCAGGCTTTTAATCCGGCTGGAGCTGGGACAGCCGGGGTCTTTAATTGGGGATGATCAAATCTACAATGTAATTGTGACCGCACACGCATTTGTTATAATTTTTTTTATGGTCATACCTATCTTGATTGGGGGTTTTGGAAACTGGCTAGTCCCCTTGATGATTGGGGCCCCTGATATAGCGTTCCCCCGCCTAAATAATATAAGGTTTTGATTTTTGATCCCAGCCCTCACTATACTCCTTATGAGGGGCCTAGTGGAGTCGGGGGCGGGCACTGGCTGGACTGTGTACCCTCCTCTTAGGTCTAATATCGCCCACTCTGGGGC…
SR_509	Ectinosomatidae sp. 3	NSH320-17	BOLD:AAN6753	MK037138	675[0n]	jgLCO1490	jgHCO2198	53.5091	8.12408	18-Jul-2016		GTCGACGAATCATAAGGACATTGGGACCCTCTACTTGCTAGCTGGAGGATGAGCAGGTATGATTGGGACTGGGCTCAGGCTTTTAATCCGGCTGGAGCTGGGACAGCCGGGGTCTTTAATTGGGGATGATCAAATCTACAATGTAATTGTGACCGCACACGCATTTGTTATAATTTTTTTTATGGTCATACCTATCTTGATTGGGGGTTTTGGAAACTGGTTAGTCCCCTTGATGATTGGGGCCCCTGATATAGCGTTCCCCCGCCTAAATAATATAAGGTTTTGATTTTTGATCCCAGCCCTCACTATACTCCTTATGAGGGGCCTAGTGGAGTCGGGGGCGGGCACTGGCTGGACTGTGTACCCTCCTCTTAGGTCTAATATCGCCCACTCTGGGGC…
SR_527	Ectinosomatidae sp. 3	NSH323-17	BOLD:AAN6753	MK037067	699[0n]	jgLCO1490	CopCOI2198X	53.5091	8.12408	18-Jul-2016		GTCGACGAATCACAAGGATATTGGGACCCTCTACTTGCTAGCTGGAGGATGAGCAGGTATGATTGGGACTGGGCTCAGGCTTTTAATCCGGCTGGAGCTGGGACAGCCGGGGTCTTTAATTGGGGATGATCAAATCTACAATGTAATTGTGACCGCACACGCATTTGTTATAATTTTTTTTATGGTCATACCTATCTTGATTGGGGGTTTTGGAAACTGGTTAGTCCCCTTGATGATTGGGGCCCCTGATATAGCGTTCCCCCGCCTAAATAATATAAGGTTTTGATTTTTGATCCCAGCCCTCACTATACTCCTTATGAGGGGCCTAGTGGAGTCGGGGGCGGGCACTGGCTGGACTGTGTACCCTCCTCTTAGGTCTAATATCGCCCACTCTGGGGC…
SR_558	Ectinosomatidae sp. 3	NSH324-17	BOLD:AAN6753	MK036971	708[1n]	jgLCO1490	jgHCO2198	53.5091	8.12408	18-Jul-2016		GTCGACGAATCATAAGGATATTGGGACCCTCTACTTGCTAGCTGGAGGATGAGCAGGTATGATTGGGACTGGGCTCAGGCTTTTAATCCGGCTGGAGCTGGGACAGCCGGGGTCTTTAATTGGGGATGATCAAATCTACAATGTAATTGTGACCGCACACGCATTTGTTATAATTTTTTTTATGGTCATACCTATCTTGATTGGGGGTTTTGGAAACTGGTTAGTCCCCTTGATGATTGGGGCCCCTGATATAGCGTTCCCCCGCCTAAATAATATAAGGTTTTGATTTTTGATCCCAGCCCTCACTATACTCCTTATGAGGGGCCTAGTGGAGTCGGGGGCGGGCACTGGCTGGACTGTGTACCCTCCTCTTAGGTCTAATATCGCCCACTCTGGGGC…
SR_537	Ectinosomatidae sp. 3	NSH325-17	BOLD:AAN6753	MK037137	677[0n]	jgLCO1490	CopCOI2198X	53.5091	8.12408	18-Jul-2016		GGGACCCTCTACTTGCTAGCTGGAGGATGAGCAGGTATGATTGGGACTGGGCTCAGGCTTTTAATCCGGCTGGAGCTGGGACAGCCGGGGTCTTTAATTGGGGATGATCAAATCTACAATGTAATTGTGACCGCACACGCATTTGTTATAATTTTTTTTATGGTCATACCTATCTTGATTGGGGGTTTTGGAAACTGGTTAGTCCCCTTGATGATTGGGGCCCCTGATATAGCGTTCCCCCGCCTAAATAATATAAGGTTTTGATTTTTGATCCCAGCCCTCACTATACTCCTTATGAGGGGCCTAGTGGAGTCGGGGGCGGGCACTGGCTGGACTGTGTACCCTCCTCTTAGGTCTAATATCGCCCACTCTGGGGCGTCAGTGGACTGTGCAATTTTT…
SR_557	Ectinosomatidae sp. 3	NSH326-17	BOLD:AAN6753	MK036941	688[1n]	jgLCO1490	jgHCO2198	53.5091	8.12408	18-Jul-2016		TTGGGACCCTCTACTTGCTAGCTGGAGGATGAGCAGGTATGATTGGGACTGGGCTCAGGCTTTTAATCCGGCTGGAGCTGGGACAGCCGGGGTCTTTAATTGGGGATGATCAAATCTACAATGTAATTGTGACCGCACACGCATTTGTTATAATTTTTTTTATGGTCATACCTATCTTGATTGGGGGTTTTGGAAACTGGTTAGTCCCCTTGATGATTGGGGCCCCTGATATAGCGTTCCCCCGCCTAAATAATATAAGGTTTTGATTTTTGATCCCAGCCCTCACTATACTCCTTATGAGGGGCCTAGTGGAGTCGGGGGCGGGCACTGGCTGGACTGTGTACCCTCCTCTTAGGTCTAATATCGCCCACTCTGGGGCGTCAGTGGACTGTGCAATTT…
DP_281	Ectinosomatidae sp. 30	NSH496-17	BOLD:ADG3286	MK036991	584[3n]	Coxf	Coxr2	55.04	6.32985	08-Mar-2016	Yes	ATATCTTNAATGTTATTGTNANAGCACATGCTTTTATTATAATTTTCTTTATAGTTATACCTATTTTAATTGGAGGCTTTGGAAATTGACTAGTACCATTAATGATCGGGAGGCCTGATATAGCTTTTCCTCGTCTCAATAATATAAGATTTTGAATACTACTCCCTGCTCTAATAATACTAGTATTATCAGGACTAGTCGAAAGAGGGGCAGGAACAGGGTGAACAGTCTATCCCCCTCTAAGGTTAAATACCTCTCATTCTGGGATATCAGTAGACTGTGCAATTTTTTCGTTACACCTGGCTGGTGTGTCCTCAATTCTAGGAGCCATAAACTTTATTAGAACTATTTTTAATATACGATGTGCTGGAATACAAATAGACTGAATGTCTCTATTTC…
DP_187	Ectinosomatidae sp. 31	NSH444-17	BOLD:ADG0754	MK036945	564[0n]	Cop-COI+20	HCO2198	55.016	5.47071	10-Mar-2016	Yes	AGTGTTCTTATTCGACTTGAACTTGGCCAACCTGGGTCTTTAATTGGAGATGACCAAATTTATAATGTTATTGTAACTGCTCATGCATTTATCATAATTTTTTTTATAGTAATACCAATTTTAATTGGAGGTTTTGGTAATTGATTAGTTCCCTTAATAATTGGGGCACCTGATATAGCGTTCCCTCGGCTAAACAATATAAGTTTCTGATTTCTTTTACCGGCCTTAACACTACTTTTGCTTAGGGGGATAGTAGAAGCAGGGGCAGGCACAGGGTGAACAGTGTACCCCCCACTAAGGAGGAATATCTCACATGCAGGAGCTTCTGTTGACTGCGCGATTTTTTCTTTACATCTTGCTGGTGTTTCATCTATTTTAGGCTCTATAAATTTTATTAGT…
DP_188	Ectinosomatidae sp. 31	NSH445-17	BOLD:ADG1669	MK037119	643[1n]	Cop-COI+20	HCO2198	55.016	5.47071	10-Mar-2016		TTTATTTTATCGCAGGAGGATGGGCGGGGATAGTAGGGACAGGATTAAGTGTTCTTATCCGACTTGAGCTTGGCCAACCTGGATCTTTAATTGGGGATGACCAAATTTATAATGTTATCGTAACTGCTCATGCATTTATCATAATTTTTTTTATAGTAATACCAATTTTAATTGGAGGTTTTGGTAATTGATTAGTCCCACTAATAATCGGGGCGCCAGATATAGCGTTCCCCCGGTTAAATAATATAAGTTTCTGATTTCTTTTACCGGCCTTAACACTACTTTTGCTTAGAGGGATAGTAGAAGCAGGGGCAGGCACAGGGTGAACAGTGTACCCTCCACTAAGGAGGAATATCTCACATGCAGGAGCTTCTGTTGACTGCGCGATTTTTTCTTTAC…
DP_189	Ectinosomatidae sp. 31	NSH446-17	BOLD:ADG3285	MK037015	635[0n]	Cop-COI+20	HCO2198	55.016	5.47071	10-Mar-2016	Yes	TTTATTTTATTGCAGGAGGATGGGCTGGGATAGTAGGAACAGGATTAAGTGTTCTTATTCGACTTGAACTTGGCCAACCCGGATCTTTAATTGGAGATGACCAAATTTATAATGTTATTGTAACTGCTCATGCATTTATCATAATTTTTTTTATAGTAATACCAATTTTAATTGGAGGTTTTGGTAATTGATTAGTCCCCTTAATAATTGGGGCACCTGATATAGCGTTCCCTCGGCTAAACAATATAAGTTTCTGATTTCTTTTACCGGCCTTAACACTACTTTTGCTTAGGGGAATAGTAGAAGCAGGGGCAGGCACAGGGTGAACAGTGTACCCTCCATTAAGGAGGAATATCTCACATGCAGGAGCTTCTGTTGACTGCGCGATTTTTTCTTTAC…
DP_242	Ectinosomatidae sp. 31	NSH447-17	BOLD:ADG0754	MK037036	636[0n]	Cop-COI+20	HCO2198	54.1777	7.44785	07-Oct-2015	Yes	GACTAATCATAAAGATATTGGTACACTTTATTTTATTGCGGGGGGATGGGCTGGGATAGTAGGAACAGGATTAAGTGTTCTTATTCGACTTGAACTTGGCCAACCTGGGTCTTTAATTGGAGATGACCAAATTTATAATGTTATTGTAACTGCTCATGCATTTATCATAATTTTTTTTATAGTAATACCAATTTTAATTGGAGGTTTTGGTAATTGATTAGTTCCCTTAATAATTGGGGCACCTGATATAGCGTTCCCTCGGCTAAACAATATAAGTTTCTGATTTCTTTTACCGGCCTTAACACTACTTTTGCTTAGGGGGATAGTAGAAGCAGGGGCAGGCACAGGGTGAACAGTGTACCCCCCACTAAGGAGGAATATCTCACATGCAGGAGCTTC…
DP_278	Ectinosomatidae sp. 31	NSH448-17	BOLD:ADG1669	MK036973	696[3n]	Cop-COI+20	HCO2198	55.04	6.32985	08-Mar-2016	Yes	GACTAATCATAAAGATATTGGTACACTTTATTTTATCGCAGGAGGATGGGCGGGGATAGTAGGGACAGGATTAAGTGTTCTTATCCGACTTGAACTTGGCCAACCTGGATCTTTAATTGGGGATGACCAAATTTATAATGTTATCGTAACTGCTCATGCATTTATCATAATTTTTTTTATAGTAATACCAATTTTAATTGGAGGTTTTGGTAATTGATTAGTCCCACTAATAATCGGGGCGCCAGATATAGCGTTCCCCCGGTTAAATAATATAAGTTTCTGATTTCTTTTACCGGCCTTAACACTACTTTTGCTTAGAGGGATAGTAGAAGCAGGGGCAGGCACAGGGTGAACAGTGTACCCTCCACTAAGGAGGAATATCTCACATGCAGGAGCTTC…
SR_686	Ectinosomatidae sp. 31	NSH494-17	BOLD:ADG1669	MK037051	632[0n]	Cop-COI+20	HCO2198	54.2335	6.38367	08-Oct-2015		TTTATTTTATCGCAGGAGGATGGGCGGGGATAGTAGGGACAGGATTAAGTGTTCTTATCCGACTTGAGCTTGGCCAACCTGGATCTTTAATTGGGGATGACCAAATTTATAATGTTATCGTAACTGCTCATGCATTTATCATAATTTTTTTTATAGTAATACCAATTTTAATTGGAGGTTTTGGTAATTGATTAGTCCCACTAATAATCGGGGCGCCAGATATAGCGTTCCCCCGGTTAAATAATATAAGTTTCTGATTTCTTTTACCGGCCTTAACACTACTTTTGCTTAGAGGGATAGTAGAAGCAGGGGCAGGCACAGGGTGAACAGTGTACCCTCCACTAAGGAGGAATATCTCACATGCAGGAGCTTCTGTTGACTGCGCGATTTTTTCTTTAC…
DP_204	Ectinosomatidae sp. 34	NSH430-17		MK037076	544[0n]	Cop-COI+20	HCO2198	53.7817	6.52338	08-Oct-2015	Yes	TCATAAAGATATTGGTACTCTATATTTGGTTGCTGGTGCTTTTTCTGGCTTTATTGGAATAGGGCTTAGATTTTTGATTCGTTTAGAGTTAACTCAACCAATTAGTTTGATTGGGAGAGATCATAGTTATAATGTAATTGTAACTGCTCATGCTTTTATTATGATTTTTTTTATAGTAATACCAATTTTAATTGGTGGATTTGGTAATTGGCTTGTGCCTTTGATAATTGGGGCACCAGATATAGCTTTTCCACGACTAAATAATATAAGGTTTTGATTTTTAATGCCTGCATTAACATTATTATTATTAAGCTCAATAGTAGAGGCAGGGGTGGGCACTGGCTGAACAGTTTATCCCCCCTTAAGAAGTGCAATTGCTCACTCTGGTGCGTCTGTTGA…
DP_244	Ectinosomatidae sp. 35	NSH435-17	BOLD:ADG1420	MK036978	630[0n]	Cop-COI+20	HCO2198	54.1391	7.75537	07-Oct-2015		GACTAATCATAAAGATATTGGTACCTTGTACCTTTTATCAGGGACTTGGTCCGGAATAGTTGGCACAGGTTTAAGCCTCTTAATTCGACTAGAGTTAGGTCAACCCGGGTCTCTATTAGGGGATGATCAAGTTTATAATGTGGTGGTAACAGCTCATGCTTTTATTATAATTTTTTTTATAGTTATACCTATTTTAATTGGAGGGTTTGGAAATTGATTGGTTCCTTTAATAATTGGAGCCCCGGATATAGCTTTCCCACGACTTAATAATTTAAGTTTCTGATTTTTAATTCCTGCTCTTACTTTACTGCTAATAAGAGGTATAGTTGAAGCAGGGGCAGGAACAGGGTGAACTGTTTACCCACCTCTAAGTAGAGTAATTGCCCACTCAGGCCCTTC…
DP_194	Ectinosomatidae sp. 35	NSH436-17		MK036960	500[0n]	jgLCO1490	jgHCO2198	53.9002	6.56187	08-Oct-2015		GCAGGAGGGTGGTCAGGTATAATTGGCACAGGGATAAGGTTACTCATTCGATTAGAATTAGGGCAACCTGGCTCACTAATTGGTGATGATCAAACTTACAACGTAATTGTAACAGCTCATGCTTTTATTATAATTTTCTTCATGGTAATACCAATTCTAATTGGAGGCTTTGGGAACTGGCTTGTGCCTTTAATAATTGGAGCACCTGATATGGCATTCCCTCGCTTAAACAATATAAGTTTCTGATTTCTTCTCCCTGCCTTAATATTGTTACTTCTAAGAGGAATAGTAGAAGCAGGGGCCGGGACAGGTTGAACAGTATACCCGCCTCTTAGGAGAAATATCTCCCATGCAGGAGCCTCAGTAGATTGTGCAATTTTTTCTCTCCACCTAGCAGGA…
SR_662	Ectinosomatidae sp. 35	NSH490-17	BOLD:ADG1420	MK036936	687[1n]	jgLCO1490	jgHCO2198	54.1391	7.75537	07-Oct-2015		GTCGACGAATCATAAGGATATTGGCACCTTGTACCTTTTATCAGGGACTTGGTCCGGAATAGTTGGCACAGGTTTAAGCCTCTTAATTCGACTAGAGTTAGGTCAACCCGGGTCTCTATTAGGGGATGATCAAGTTTATAATGTGGTGGTAACAGCTCATGCTTTTATTATAATTTTTTTTATAGTTATACCTATTTTAATTGGAGGGTTTGGAAATTGATTGGTTCCTTTAATAATTGGAGCCCCGGATATAGCTTTCCCACGACTTAATAATTTAAGTTTCTGATTTTTAATTCCTGCTCTTACTTTACTGCTAATAAGAGGTATAGTTGAAGCAGGGGCAGGAACAGGGTGAACTGTTTACCCACCTCTAAGTAGAGTAATTGCCCACTCAGGCCC…
SR_595	Ectinosomatidae sp. 36	NSH455-17	BOLD:ADG1933	MK037104	701[0n]	Coxf	Coxr2	54.5043	7.9896	09-Mar-2016		CCTGTAATCATAAAGACATCGGAACCCTTTACCTCTTAGCCGGAGCCTGGTCTGGAATAATTGGAACAGGCTTAAGACTTTTAATTCGTCTTGAGTTAGGGCAGCCCGGGTCCCTTATTGGGGACGATCAAACTTATAATGTTATTGTTACTGCCCATGCCTTTATCATAATTTTTTTTATAGTAATACCAATTCTTATTGGAGGTTTCGGGAATTGATTAGTGCCTTTAATAATTGGAGCACCAGATATAGCATTCCCCCGATTAAACAACATAAGATTTTGGTTCCTTCTCCCAGCCTTAATTCTCCTTCTGCTTAGAGGGCTAGTGGAGTCTGGGGCAGGGACAGGCTGAACTGTCTACCCCCCACTATCAAGAAATATCTCTCACTCTGGACCAT…
SR_515	Ectinosomatidae sp. 5	NSH330-17	BOLD:ADG1378	MK037116	708[1n]	jgLCO1490	jgHCO2198	53.5091	8.12408	18-Jul-2016		GTCGACGAATCATAAGGATATTGGTACCCTATATTTTTTAGCGGGAGGCTGAGCCGGGATGGTAGGCACAGGGCTAAGACTAATAATTCGATTGGAGTTGGGCCAACCAGGATCTTTGATCGGTGACGACCAGACCTATAATGTGATTGTAACAGCTCACGCGTTTATCATAATTTTTTTTATAGTAATACCAATTTTGATTGGGGGGTTTGGGAATTGGTTGGTGCCCCTTATAATTGGGGCACCCGATATAGCTTTCCCTCGACTAAATAATATAAGATTCTGATTCCTTATGCCCGCTTTAACAATACTTCTTATTAGAGGGCTTGTAGAGTCAGGAGCAGGGACTGGGTGGACGGTGTATCCCCCTTTAAGGTCCAATATTGCACACTCCGGGGC…
SR_535	Ectinosomatidae sp. 5	NSH331-17	BOLD:ADG1378	MK037061	644[0n]	jgLCO1490	jgHCO2198	53.5091	8.12408	18-Jul-2016		GTCGACGAATCATAAGGATATTGGTACCCTATATTTTTTAGCGGGAGGCTGAGCCGGGATGGTAGGCACAGGGCTAAGACTAATAATTCGATTGGAGTTGGGCCAACCAGGATCTTTGATCGGTGACGACCAGACCTATAATGTGATTGTAACAGCTCACGCGTTTATCATAATTTTTTTTATAGTAATACCAATTTTGATTGGGGGGTTTGGGAATTGGTTGGTGCCCCTTATAATTGGGGCACCCGATATAGCTTTCCCTCGACTAAATAATATAAGATTCTGATTCCTTATGCCCGCTTTAACAATACTTCTTATTAGAGGGCTTGTAGAGTCAGGAGCAGGGACTGGGTGGACGGTGTATCCCCCTTTAAGGTCCAATATTGCACACTCCGGGGC…
SR_560	Ectinosomatidae sp. 5	NSH332-17	BOLD:ADG1378	MK037125	666[5n]	jgLCO1490	jgHCO2198	53.5091	8.12408	18-Jul-2016		GTCGACGAATCATAAGGATATTGGTACCCTATATTTTTTAGCGGGAGGCTGAGCCGGGATGGTAGGCACAGGGCTAAGACTAATAATTCGATTGGAGTTGGGCCAACCAGGATCTTTGATCGGTGACGACCAGACCTATAATGTGATTGTAACAGCTCACGCGTTTATCATAATTTTTTTTATAGTAATACCAATTTTGATTGGGGGGTTTGGGAATTGGTTGGTGCCCCTTATAATTGGGGCACCCGATATAGCTTTCCCNCGACTAAATAATATAAGATTCTGATTCCTTATGCCCGCTTTAACAATACTTCTTATTAGAGGGCTTGTANAGTCAGGAGCAGGGACTGGGTGGACGGTGTATCCCCCTTTAAGGTCCAATATTGCACACTCCGGGGC…
SR_556	Ectinosomatidae sp. 5	NSH333-17	BOLD:ADG1378	MK037055	668[4n]	jgLCO1490	jgHCO2198	53.5091	8.12408	18-Jul-2016		TTGGTACCCTATATTTTTTAGCGGGAGGCTGAGCCGGGATGGTAGGCACAGGGCTAAGACTAATAATTCGATTGGAGTTGGGCCAACCAGGATCTTTGATCGGTGACGACCAGACCTATAATGTGATTGTAACAGCTCACGCGTTTATCATAATTTTTTTTATAGTAATACCAATTTTGATTGGGGGGTTTGGGAATTGGTTGGTGCCCCTTATAATTGGGGCACCCGATATAGCTTTCCCTCGACTAAATAATATAAGATTCTGATTCCTTATGCCCGCTTTAACAATACTTCTTATTAGAGGGCTTGTANAGTCAGGAGCAGGGACTGGGTGGACGGTGTATCCCCCTTTAAGGTCCAATATTGCACACTCCGGGGCTTCAGTGGACTGCGCTATTT…
SR_512	Ectinosomatidae sp. 5	NSH335-17	BOLD:ADG1378	MK037011	675[0n]	jgLCO1490	jgHCO2198	53.5091	8.12408	18-Jul-2016		GTCGACGAATCATAAGGATATTGGTACCCTATATTTTTTAGCGGGAGGCTGAGCCGGGATGGTAGGCACAGGGCTAAGACTAATAATTCGATTGGAGTTGGGCCAACCAGGATCTTTGATCGGTGACGACCAGACCTATAATGTGATTGTAACAGCTCACGCGTTTATCATAATTTTTTTTATAGTAATACCAATTTTGATTGGGGGGTTTGGGAATTGGTTGGTGCCCCTTATAATTGGGGCACCCGATATAGCTTTCCCTCGACTAAATAATATAAGATTCTGATTCCTTATGCCCGCTTTAACAATACTTCTTATTAGAGGGCTTGTAGAGTCAGGAGCAGGGACTGGGTGGACGGTGTATCCCCCTTTAAGGTCCAATATTGCACACTCCGGGGC…
DP_192	Ectinosomatidae sp. 8	NSH352-17	BOLD:ACR5711	MK036927	641[1n]	jgLCO1490	jgHCO2198	54.1114	6.28477	08-Oct-2015		GTCGACGAATCATAAGGATATTGGGACTCTTTACTTTATTGCAGGGGCTTGGGCAGGTATGGTGGGAACGGGTCTTAGCTTGTTGATTCGACTAGAGTTAGGTCAACCGGGCTCTTTTTTAGGAAGAGATCAAACTTATAATACGGTGGTTACTGCTCATGCTTTTGTTATAATCTTTTTTATAGTTATACCTATTCTTATTGGTGGGTTTGGTAATTGATTAATTCCTCTGATAATTGGGTCGCCAGACATAGCATTCCCTCGTTTAAACAATATGAGATTTTGATTTTTACTACCTTCCTTATTTTTACTTCTAATAAGAGGGATAGTAGAAAGGGGAGCTGGGACAGGTTGAACGGTATACCCTCCCCTAAGAAGAAATATCTCACATTCTGGTGC…
DP_193	Ectinosomatidae sp. 8	NSH353-17	BOLD:ACR5711	MK036924	686[0n]	jgLCO1490	jgHCO2198	54.1114	6.28477	08-Oct-2015	Yes	GTCGACGAATCATAAGGATATTGGGACTCTCTACTTTATTGCAGGGGCTTGGGCAGGTATGGTGGGAACGGGTCTTAGCTTGTTGATTCGACTAGAGTTAGGTCAACCGGGCTCTTTTTTAGGAAGAGATCAAACTTATAATACGGTGGTTACTGCTCATGCTTTTGTTATAATCTTTTTTATAGTTATACCTATTCTTATTGGTGGGTTTGGTAATTGATTAATTCCTCTGATAATTGGGTCGCCAGACATAGCATTCCCTCGTTTAAACAATATGAGATTTTGATTTTTACTACCTTCCTTATTTTTACTTCTAATAAGAGGGATAGTAGAAAGGGGAGCTGGGACAGGTTGAACGGTATACCCTCCCCTAAGAAGAAATATCTCACATTCTGGTGC…
DP_222	Ectinosomatidae sp. 8	NSH354-17	BOLD:ACR5711	MK037160	705[3n]	jgLCO1490	jgHCO2198	54.05	8.10337	07-Oct-2015	Yes	GTCGACGAATCATAAGGATATTGGGACTCTCTACTTTATTGCAGGGGCTTGGGCAGGTATGGTGGGAACGGGTCTTAGCTTGTTGATTCGACTAGAGTTAGGTCAACCGGGCTCTTTTTTAGGAAGAGATCAAACTTATAATACGGTGGTTACTGCTCATGCTTTTGTTATAATCTTTTTTATAGTTATACCTATTCTTATTGGTGGGTTTGGTAATTGATTAATTCCTCTGATAATTGGGTCGCCAGACATAGCATTCCCTCGTTTAAACAATATGAGATTTTGATTTTTACTACCTTCCTTATTTTTACTTCTAATAAGAGGGATAGTAGAAAGGGGAGCTGGGACAGGTTGAACGGTATACCCTCCCCTAANAANAAATATCTCACATTCTGGTGC…
DP_228	Ectinosomatidae sp. 8	NSH355-17	BOLD:ACR5711	MH708112	682[1n]	jgLCO1490	jgHCO2198	54.05	8.10337	07-Oct-2015	Yes	ATTGGGACTCTCTACTTTATTGCAGGGGCTTGGGCAGGTATGGTGGGAACGGGTCTTAGCTTGTTGATTCGACTAGAGTTAGGTCAACCGGGCTCTTTTTTAGGAAGAGATCAAACTTATAATACGGTGGTTACTGCTCATGCTTTTGTTATAATCTTTTTTATAGTTATACCTATTCTTATTGGTGGGTTTGGTAATTGATTAATTCCTCTGATAATTGGGTCGCCAGACATAGCATTCCCTCGTTTAAACAATATGAGATTTTGATTTTTACTACCTTCCTTATTTTTACTTCTAATAAGAGGGATAGTAGAAAGGGGAGCTGGGACAGGTTGAACGGTATACCCTCCCCTAAGAAGAAATATCTCACATTCTGGTGCTAGGGTCGATTGCGCCATT…
DP_229	Ectinosomatidae sp. 8	NSH356-17	BOLD:ACR5711	MK036952	638[0n]	jgLCO1490	jgHCO2198	54.0031	8.24557	07-Oct-2015	Yes	ATTGGGACTCTCTACTTTATTGCAGGGGCTTGGGCAGGTATGGTGGGAACGGGTCTTAGCTTGTTGATTCGACTAGAGTTAGGTCAACCGGGCTCTTTTTTAGGAAGAGATCAAACTTATAATACGGTGGTTACTGCTCATGCTTTTGTTATAATCTTTTTTATAGTTATACCTATTCTTATTGGTGGGTTTGGTAATTGATTAATTCCTCTGATAATTGGGTCGCCAGACATAGCATTCCCTCGTTTAAACAATATGAGATTTTGATTTTTACTACCTTCCTTATTTTTACTTCTAATAAGAGGGATAGTAGAAAGGGGAGCTGGGACAGGTTGAACGGTATACCCTCCCCTAAGAAGAAATATCTCACATTCTGGTGCTAGGGTCGATTGCGCCATT…
DP_231	Ectinosomatidae sp. 8	NSH357-17	BOLD:ACR5711	MK037124	686[0n]	jgLCO1490	jgHCO2198	54.0031	8.24557	13-Oct-2015	Yes	GTCGACGAATCATAAGGATATTGGGACTCTCTACTTTATTGCAGGGGCTTGGGCAGGTATGGTGGGAACGGGTCTTAGCTTGTTGATTCGACTAGAGTTAGGTCAACCGGGCTCTTTTTTAGGAAGAGACCAAACTTATAATACGGTGGTTACTGCTCATGCTTTTGTTATAATCTTTTTTATAGTTATACCTATTCTTATTGGTGGGTTTGGTAATTGATTAATTCCTCTGATAATTGGGTCGCCAGACATAGCATTCCCTCGTTTAAACAATATGAGATTTTGATTTTTACTACCTTCCTTATTTTTACTTCTAATAAGAGGGATAGTAGAAAGGGGAGCTGGGACAGGTTGAACGGTATACCCTCCCCTAAGAAGAAATATCTCACATTCTGGTGC…
DP_232	Ectinosomatidae sp. 8	NSH358-17	BOLD:ACR5711	MK037039	672[0n]	jgLCO1490	jgHCO2198	54.0239	7.98438	13-Oct-2015	Yes	GTCGACGAATCATAAGGATATTGGGACTCTCTACTTTATTGCAGGGGCTTGGGCAGGTATGGTGGGAACGGGTCTTAGCTTGTTGATTCGACTAGAGTTAGGTCAACCGGGCTCTTTTTTAGGAAGAGATCAAACTTATAATACGGTGGTTACTGCTCATGCTTTTGTTATAATCTTTTTTATAGTTATACCTATTCTTATTGGTGGGTTTGGTAATTGATTAATTCCTCTGATAATTGGGTCGCCAGACATAGCATTCCCTCGTTTAAACAATATGAGATTTTGATTTTTACTACCTTCCTTATTTTTACTTCTAATAAGAGGGATAGTAGAAAGGGGAGCTGGGACAGGTTGAACGGTATACCCTCCCCTAAGAAGAAATATCTCACATTCTGGTGC…
DP_241	Ectinosomatidae sp. 8	NSH359-17	BOLD:ACR5711	MH670550	702[0n]	jgLCO1490	jgHCO2198	53.9488	7.24763	07-Oct-2015		GTCGACGAATCATAAGGATATTGGGACTCTCTACTTTATTGCAGGGGCTTGGGCAGGTATGGTGGGAACGGGTCTTAGCTTGTTGATTCGACTAGAGTTAGGTCAACCGGGCTCTTTTTTAGGAAGAGATCAAACTTATAATACGGTGGTTACTGCTCATGCTTTTGTTATAATCTTTTTTATAGTTATACCTATTCTTATTGGTGGGTTTGGTAATTGATTAATTCCTCTGATAATTGGGTCGCCAGACATAGCATTCCCTCGTTTAAACAATATGAGATTTTGATTTTTACTACCTTCCTTATTTTTACTTCTAATAAGAGGGATAGTAGAAAGGGGAGCTGGGACAGGTTGAACGGTATACCCTCCCCTAAGAAGAAATATCTCACATTCTGGTGC…
DP_250	Ectinosomatidae sp. 8	NSH360-17	BOLD:ACR5711	MK037126	642[1n]	jgLCO1490	jgHCO2198	53.939	7.98111	13-Oct-2015	Yes	GTCGACGAATCATAAGGATATTGGGACTCTCTACTTTATTGCAGGGGCTTGGGCAGGTATGGTGGGAACGGGTCTTAGCTTGTTGATTCGACTAGAGTTAGGTCAACCGGGCTCTTTTTTAGGAAGAGACCAAACTTATAATACGGTGGTTACTGCTCATGCTTTTGTTATAATCTTTTTTATAGTTATACCTATTCTTATTGGTGGGTTTGGTAATTGATTAATTCCTCTGATAATTGGGTCGCCAGACATAGCATTCCCTCGTTTAAACAATATGAGATTTTGATTTTTACTACCTTCCTTATTTTTACTTCTAATAAGAGGGATAGTAGAAAGGGGAGCTGGGACAGGTTGAACGGTATACCCTCCCCTAAGAAGAAATATCTCACATTCTGGTGC…
DP_251	Ectinosomatidae sp. 8	NSH361-17	BOLD:ACR5711	MK036983	686[0n]	jgLCO1490	jgHCO2198	53.939	7.98111	13-Oct-2015	Yes	GTCGACGAATCATAAGGATATTGGGACTCTCTACTTTATTGCAGGGGCTTGGGCAGGTATGGTGGGAACGGGTCTTAGCTTGTTGATTCGACTAGAGTTAGGTCAACCGGGCTCTTTTTTAGGAAGAGATCAAACTTATAATACGGTGGTTACTGCTCATGCTTTTGTTATAATCTTTTTTATAGTTATACCTATTCTTATTGGTGGGTTTGGTAATTGATTAATTCCTCTGATAATTGGGTCGCCAGACATAGCATTCCCTCGTTTAAACAATATGAGATTTTGATTTTTACTACCTTCCTTATTTTTACTTCTAATAAGAGGGATAGTAGAAAGGGGAGCTGGGACAGGTTGAACGGTATACCCTCCCCTAAGAAGAAATATCTCACATTCTGGTGC…
DP_252	Ectinosomatidae sp. 8	NSH362-17	BOLD:ACR5711	MK037147	693[0n]	jgLCO1490	jgHCO2198	53.939	7.98111	13-Oct-2015	Yes	GTCGACGAATCATAAGGATATTGGGACTCTCTACTTTATTGCAGGGGCTTGGGCAGGTATGGTGGGAACGGGTCTTAGCTTGTTGATTCGACTAGAGTTAGGTCAACCGGGCTCTTTTTTAGGAAGAGATCAAACTTATAATACGGTGGTTACTGCTCATGCTTTTGTTATAATCTTTTTTATAGTTATACCTATTCTTATTGGTGGGTTTGGTAATTGATTAATTCCTCTGATAATTGGGTCGCCAGACATAGCATTCCCTCGTTTAAACAATATGAGATTTTGATTTTTACTACCTTCCTTATTTTTACTTCTAATAAGAGGGATAGTAGAAAGGGGAGCTGGGACAGGTTGAACGGTATACCCTCCCCTAAGAAGAAATATCTCACATTCTGGTGC…
DP_253	Ectinosomatidae sp. 8	NSH363-17	BOLD:ACR5711	MK037064	603[0n]	jgLCO1490	jgHCO2198	53.939	7.98111	13-Oct-2015	Yes	TCTCTACTTTATTGCAGGGGCTTGGGCAGGTATGGTGGGAACGGGTCTTAGCTTGTTGATTCGACTAGAGTTAGGTCAACCGGGCTCTTTTTTAGGAAGAGATCAAACTTATAATACGGTGGTTACTGCTCATGCTTTTGTTATAATCTTTTTTATAGTTATACCTATTCTTATTGGTGGGTTTGGTAATTGATTAATTCCTCTGATAATTGGGTCGCCAGACATAGCATTCCCTCGTTTAAACAATATGAGATTTTGATTTTTACTACCTTCCTTATTTTTACTTCTAATAAGAGGGATAGTAGAAAGGGGAGCTGGGACAGGTTGAACGGTATACCCTCCCCTAAGAAGAAATATCTCACATTCTGGTGCTAGGGTCGATTGCGCCATTTTTTCCTT…
DP_254	Ectinosomatidae sp. 8	NSH364-17	BOLD:ACR5711	MK036934	700[0n]	jgLCO1490	jgHCO2198	53.939	7.98111	13-Oct-2015	Yes	GTCGACGAATCATAAGGATATTGGGACTCTCTACTTTATTGCAGGGGCTTGGGCAGGTATGGTGGGAACGGGTCTTAGCTTGTTGATTCGACTAGAGTTAGGTCAACCGGGCTCTTTTTTAGGAAGAGATCAAACTTATAATACGGTGGTTACTGCTCATGCTTTTGTTATAATCTTTTTTATAGTTATACCTATTCTTATTGGTGGGTTTGGTAATTGATTAATTCCTCTGATAATTGGGTCGCCAGACATAGCATTCCCTCGTTTAAACAATATGAGATTTTGATTTTTACTACCTTCCTTATTTTTACTTCTAATAAGAGGGATAGTAGAAAGGGGAGCTGGGACAGGTTGAACGGTATACCCTCCCCTAAGAAGAAATATCTCACATTCTGGTGC…
SR_291	Ectinosomatidae sp. 8	NSH365-17	BOLD:ACR5711	MK037121	699[0n]	jgLCO1490	CopCOI2198X	54.1683	7.9981	07-Oct-2015		GTCGACGAATCATAAGGATATTGGGACTCTCTACTTTATTGCAGGGGCTTGGGCAGGTATGGTGGGAACGGGTCTTAGCTTGTTGATTCGACTAGAGTTAGGTCAACCGGGCTCTTTTTTAGGAAGAGATCAAACTTATAATACGGTGGTTACTGCTCATGCTTTTGTTATAATCTTTTTTATAGTTATACCTATTCTTATTGGTGGGTTTGGTAATTGATTAATTCCTCTGATAATTGGGTCGCCAGACATAGCATTCCCTCGTTTAAACAATATGAGATTTTGATTTTTACTACCTTCCTTATTTTTACTTCTAATAAGAGGGATAGTAGAAAGGGGAGCTGGGACAGGTTGAACGGTATACCCTCCCCTAAGAAGAAATATCTCACATTCTGGTGC…
SR_292	Ectinosomatidae sp. 8	NSH366-17	BOLD:ACR5711	MK037142	699[0n]	jgLCO1490	CopCOI2198X	54.1683	7.9981	07-Oct-2015		GTCGACGAATCATAAGGACATTGGGACTCTCTACTTTATTGCAGGGGCTTGGGCAGGTATGGTGGGAACGGGTCTTAGCTTGTTGATTCGACTAGAGTTAGGTCAACCGGGCTCTTTTTTAGGAAGAGATCAAACTTATAATACGGTGGTTACTGCTCATGCTTTTGTTATAATCTTTTTTATAGTTATACCTATTCTTATTGGTGGGTTTGGTAATTGATTAATTCCTCTGATAATTGGGTCGCCAGACATAGCATTCCCTCGTTTAAACAATATGAGATTTTGATTTTTACTACCTTCCTTATTTTTACTTCTAATAAGAGGGATAGTAGAAAGGGGAGCTGGGACAGGTTGAACGGTATACCCTCCCCTAAGAAGAAATATCTCACATTCTGGTGC…
SR_294	Ectinosomatidae sp. 8	NSH367-17	BOLD:ACR5711	MK037098	699[0n]	jgLCO1490	CopCOI2198X	53.939	7.98111	13-Oct-2015		GTCGACGAATCATAAGGACATTGGGACTCTCTACTTTATTGCAGGGGCTTGGGCAGGTATGGTGGGAACGGGTCTTAGCTTGTTGATTCGACTAGAGTTAGGTCAACCGGGCTCTTTTTTAGGAAGAGATCAAACTTATAATACGGTGGTTACTGCTCATGCTTTTGTTATAATCTTTTTTATAGTTATACCTATTCTTATTGGTGGGTTTGGTAATTGATTAATTCCTCTGATAATTGGGTCGCCAGACATAGCATTCCCTCGTTTAAACAATATGAGATTTTGATTTTTACTACCTTCCTTATTTTTACTTCTAATAAGAGGGATAGTAGAAAGGGGAGCTGGGACAGGTTGAACGGTATACCCTCCCCTAAGAAGAAATATCTCACATTCTGGTGC…
SR_300	Ectinosomatidae sp. 8	NSH368-17	BOLD:ACR5711	MK037136	699[0n]	jgLCO1490	CopCOI2198X	53.939	7.98111	13-Oct-2015		GTCGACGAATCATAAGGATATTGGGACTCTCTACTTTATTGCAGGGGCTTGGGCAGGTATGGTGGGAACGGGTCTTAGCTTGTTGATTCGACTAGAGTTAGGTCAACCGGGCTCTTTTTTAGGAAGAGATCAAACTTATAATACGGTGGTTACTGCTCATGCTTTTGTTATAATCTTTTTTATAGTTATACCTATTCTTATTGGTGGGTTTGGTAATTGATTAATTCCTCTGATAATTGGGTCGCCAGACATAGCATTCCCTCGTTTAAACAATATGAGATTTTGATTTTTACTACCTTCCTTATTTTTACTTCTAATAAGAGGGATAGTAGAAAGGGGAGCTGGGACAGGTTGAACGGTATACCCTCCCCTAAGAAGAAATATCTCACATTCTGGTGC…
SR_301	Ectinosomatidae sp. 8	NSH369-17	BOLD:ACR5711	MK037001	699[0n]	jgLCO1490	CopCOI2198X	53.939	7.98111	13-Oct-2015		GTCGACGAATCATAAGGATATTGGGACTCTCTACTTTATTGCAGGGGCTTGGGCAGGTATGGTGGGAACGGGTCTTAGCTTGTTGATTCGACTAGAGTTAGGTCAACCGGGCTCTTTTTTAGGAAGAGATCAAACTTATAATACGGTGGTTACTGCTCATGCTTTTGTTATAATCTTTTTTATAGTTATACCTATTCTTATTGGTGGGTTTGGTAATTGATTAATTCCTCTGATAATTGGGTCGCCAGACATAGCATTCCCTCGTTTAAACAATATGAGATTTTGATTTTTACTACCTTCCTTATTTTTACTTCTAATAAGAGGGATAGTAGAAAGGGGAGCTGGGACAGGTTGAACGGTATACCCTCCCCTAAGAAGAAATATCTCACATTCTGGTGC…
SR_302	Ectinosomatidae sp. 8	NSH370-17	BOLD:ACR5711	MK036914	703[0n]	jgLCO1490	CopCOI2198X	53.939	7.98111	13-Oct-2015		GTCGACGAATCATAAGGATATTGGGACTCTCTACTTTATTGCAGGGGCTTGGGCAGGTATGGTGGGAACGGGTCTTAGCTTGTTGATTCGACTAGAGTTAGGTCAACCGGGCTCTTTTTTAGGAAGAGATCAAACTTATAATACGGTGGTTACTGCTCATGCTTTTGTTATAATCTTTTTTATAGTTATACCTATTCTTATTGGTGGGTTTGGTAATTGATTAATTCCTCTGATAATTGGGTCGCCAGACATAGCATTCCCTCGTTTAAACAATATGAGATTTTGATTTTTACTACCTTCCTTATTTTTACTTCTAATAAGAGGGATAGTAGAAAGGGGAGCTGGGACAGGTTGAACGGTATACCCTCCCCTAAGAAGAAATATCTCACATTCTGGTGC…
SR_307	Ectinosomatidae sp. 8	NSH371-17	BOLD:ACR5711	MK037133	699[0n]	jgLCO1490	CopCOI2198X	54.1512	8.01738	07-Oct-2015		GTCGACGAATCATAAGGATATTGGGACTCTCTACTTTATTGCAGGGGCTTGGGCAGGTATGGTGGGAACGGGTCTTAGCTTGTTGATTCGACTAGAGTTAGGTCAACCGGGCTCTTTTTTAGGAAGAGATCAAACTTATAATACGGTGGTTACTGCTCATGCTTTTGTTATAATCTTTTTTATAGTTATACCTATTCTTATTGGTGGGTTTGGTAATTGATTAATTCCTCTGATAATTGGGTCGCCAGACATAGCATTCCCTCGTTTAAACAATATGAGATTTTGATTTTTACTACCTTCCTTATTTTTACTTCTAATAAGAGGGATAGTAGAAAGGGGAGCTGGGACAGGTTGAACGGTATACCCTCCCCTAAGAAGAAATATCTCACATTCTGGTGC…
SR_314	Ectinosomatidae sp. 8	NSH372-17	BOLD:ACR5711	MK037058	699[0n]	jgLCO1490	CopCOI2198X	54.0239	7.98438	13-Oct-2015		GTCGACGAATCATAAGGATATTGGGACTCTCTACTTTATTGCAGGGGCTTGGGCAGGTATGGTGGGAACGGGTCTTAGCTTGTTGATTCGACTAGAGTTAGGTCAACCGGGCTCTTTTTTAGGAAGAGATCAAACTTATAATACGGTGGTTACTGCTCATGCTTTTGTTATAATCTTTTTTATAGTTATACCTATTCTTATTGGTGGGTTTGGTAATTGATTAATTCCTCTGATAATTGGGTCGCCAGACATAGCATTCCCTCGTTTAAACAATATGAGATTTTGATTTTTACTACCTTCCTTATTTTTACTTCTAATAAGAGGGATAGTAGAAAGGGGAGCTGGGACAGGTTGAACGGTATACCCTCCCCTAAGAAGAAATATCTCACATTCTGGTGC…
SR_315	Ectinosomatidae sp. 8	NSH373-17	BOLD:ACR5711	MK037084	699[0n]	jgLCO1490	CopCOI2198X	54.0239	7.98438	13-Oct-2015		GTCGACGAATCATAAGGATATTGGGACTCTCTACTTTATTGCAGGGGCTTGGGCAGGTATGGTGGGAACGGGTCTTAGCTTGTTGATTCGACTAGAGTTAGGTCAACCGGGCTCTTTTTTAGGAAGAGATCAAACTTATAATACGGTGGTTACTGCTCATGCTTTTGTTATAATCTTTTTTATAGTTATACCTATTCTTATTGGTGGGTTTGGTAATTGATTAATTCCTCTGATAATTGGGTCGCCAGACATAGCATTCCCTCGTTTAAACAATATGAGATTTTGATTTTTACTACCTTCCTTATTTTTACTTCTAATAAGAGGGATAGTAGAAAGGGGAGCTGGGACAGGTTGAACGGTATACCCTCCCCTAAGAAGAAATATCTCACATTCTGGTGC…
SR_316	Ectinosomatidae sp. 8	NSH374-17	BOLD:ACR5711	MK037037	699[0n]	jgLCO1490	CopCOI2198X	54.0239	7.98438	13-Oct-2015		GTCGACGAATCATAAGGATATTGGGACTCTCTACTTTATTGCAGGGGCTTGGGCAGGTATGGTGGGAACGGGTCTTAGCTTGTTGATTCGACTAGAGTTAGGTCAACCGGGCTCTTTTTTAGGAAGAGATCAAACTTATAATACGGTGGTTACTGCTCATGCTTTTGTTATAATCTTTTTTATAGTTATACCTATTCTTATTGGTGGGTTTGGTAATTGATTAATTCCTCTGATAATTGGGTCGCCAGACATAGCATTCCCTCGTTTAAACAATATGAGATTTTGATTTTTACTACCTTCCTTATTTTTACTTCTAATAAGAGGGATAGTAGAAAGGGGAGCTGGGACAGGTTGAACGGTATACCCTCCCCTAAGAAGAAATATCTCACATTCTGGTGC…
SR_563	Ectinosomatidae sp. 8	NSH375-17	BOLD:ACR5711	MK037005	502[0n]	jgLCO1490	CopCOI2198X	54.1512	8.01738	07-Oct-2015		CTTTATTGCAGGGGCTTGGGCAGGTATGGTGGGAACGGGTCTTAGCTTGTTGATTCGACTAGAGTTAGGTCAACCGGGCTCTTTTTTAGGAAGAGACCAAACTTATAATACGGTGGTTACTGCTCATGCTTTTGTTATAATCTTTTTTATAGTTATACCTATTCTTATTGGTGGGTTTGGTAATTGATTAATTCCTCTGATAATTGGGTCGCCAGACATAGCATTCCCTCGTTTAAACAATATGAGATTTTGATTTTTACTACCTTCCTTATTTTTACTTCTAATAAGAGGGATAGTAGAAAGGGGAGCTGGGACAGGTTGAACGGTATACCCTCCCCTAAGAAGAAATATCTCACATTCTGGTGCTAGGGTCGATTGCGCCATTTTTTCCTTACATTT…
SR_610	Ectinosomatidae sp. 8	NSH376-17	BOLD:ACR5711	MK037021	628[0n]	jgLCO1490	jgHCO2198	54.1114	6.28477	08-Oct-2015		GTCGACGAATCATAAGGATATTGGGACTCTCTACTTTATTGCAGGGGCTTGGGCAGGTATGGTGGGAACGGGTCTTAGCTTGTTGATTCGACTAGAGTTAGGTCAACCGGGCTCTTTTTTAGGAAGAGATCAAACTTATAATACGGTGGTTACTGCTCATGCTTTTGTTATAATCTTTTTTATAGTTATACCTATTCTTATTGGTGGGTTTGGTAATTGATTAATTCCTCTGATAATTGGGTCGCCAGACATAGCATTCCCTCGTTTAAACAATATGAGATTTTGATTTTTACTACCTTCCTTATTTTTACTTCTAATAAGAGGGATAGTAGAAAGGGGAGCTGGGACAGGTTGAACGGTATACCCTCCCCTAAGAAGAAATATCTCACATTCTGGTGC…
SR_653	Ectinosomatidae sp. 8	NSH377-17	BOLD:ACR5711	MK036935	690[1n]	jgLCO1490	jgHCO2198	53.9488	7.24763	09-Oct-2015		GTCGACGAATCANAAGGATATTGGGACTCTCTACTTTATTGCAGGGGCTTGGGCAGGTATGGTGGGAACGGGTCTTAGCTTGTTGATTCGACTAGAGTTAGGTCAACCGGGCTCTTTTTTAGGAAGAGATCAAACTTATAATACGGTGGTTACTGCTCATGCTTTTGTTATAATCTTTTTTATAGTTATACCTATTCTTATTGGTGGGTTTGGTAATTGATTAATTCCTCTGATAATTGGGTCGCCAGACATAGCATTCCCTCGTTTAAACAATATGAGATTTTGATTTTTACTACCTTCCTTATTTTTACTTCTAATAAGAGGGATAGTAGAAAGGGGAGCTGGGACAGGTTGAACGGTATACCCTCCCCTAAGAAGAAATATCTCACATTCTGGTGC…
SR_667	Ectinosomatidae sp. 8	NSH378-17	BOLD:ACR5711	MK037074	667[0n]	jgLCO1490	jgHCO2198	53.939	7.98111	13-Oct-2015		TTGGGACTCTCTACTTTATTGCAGGGGCTTGGGCAGGTATGGTGGGAACGGGTCTTAGCTTGTTGATTCGACTAGAGTTAGGTCAACCGGGCTCTTTTTTAGGAAGAGATCAAACTTATAATACGGTGGTTACTGCTCATGCTTTTGTTATAATCTTTTTTATAGTTATACCTATTCTTATTGGTGGGTTTGGTAATTGATTAATTCCTCTGATAATTGGGTCGCCAGACATAGCATTCCCTCGTTTAAACAATATGAGATTTTGATTTTTACTACCTTCCTTATTTTTACTTCTAATAAGAGGGGTAGTAGAAAGGGGAGCTGGGACAGGTTGAACGGTATACCCTCCCCTAAGAAGAAATATCTCACATTCTGGTGCTAGGGTCGATTGCGCCATTT…
SR_668	Ectinosomatidae sp. 8	NSH493-17	BOLD:ACR5711	MK036959	684[0n]	Cop-COI+20	HCO2198	53.939	7.98111	13-Oct-2015		GACTCTCTACTTTATTGCAGGGGCTTGGGCAGGTATGGTGGGAACGGGTCTTAGCTTGTTGATTCGACTAGAGTTAGGTCAACCGGGCTCTTTTTTAGGAAGAGATCAAACTTATAATACGGTGGTTACTGCTCATGCTTTTGTTATAATCTTTTTTATAGTTATACCTATTCTTATTGGTGGGTTTGGTAATTGATTAATTCCTCTGATAATTGGGTCGCCAGACATAGCATTCCCTCGTTTAAACAATATGAGATTTTGATTTTTACTACCTTCCTTATTTTTACTTCTAATAAGAGGGATAGTAGAAAGGGGAGCTGGGACAGGTTGAACGGTATACCCTCCCCTAAGAAGAAATATCTCACATTCTGGTGCTAGGGTCGATTGCGCCATTTTTTC…
SR_567	Ectinosomatidae sp. 9	NSH422-17	BOLD:ADG1935	MK037097	684[0n]	jgLCO1490	jgHCO2198	54.7069	7.61464	09-Mar-2016		TCGACGAATCATAAGGACATTGGCACCTTATACCTTATGTCTGGGGCCTGGTCAGGCATAGTGGGCACAGGCTTAAGGCTTCTTATTCGACTAGAGTTAGGACAACCAGGGTCTCTATTGGGGGATGACCAAGTTTACAACGTTATTGTAACGGCTCATGCATTTATTATGATTTTTTTTATAGTAATACCTATTTTGATTGGGGGTTTTGGGAATTGATTAGTCCCTTTAATAATCGGAGCTCCAGACATAGCTTTTCCTCGTTTAAATAATCTAAGATTTTGATTTTTGATTCCCGCACTATCTCTTTTACTAGTGAGAGGAATGGTAGAGGCGGGGGCTGGTACGGGGTGGACAGTGTATCCTCCGTTAAGAAGTGCCATTGCTCACTCTGGGCCT…
SR_661	Ectinosomatidae sp. 9	NSH423-17	BOLD:ADG1935	MK037145	561[0n]	jgLCO1490	jgHCO2198	54.1391	7.75537	07-Oct-2015		ATTGGCACCTTATACCTTATGTCTGGGGCCTGGTCAGGCATAGTGGGCACAGGCTTAAGGCTTCTTATTCGACTAGAGTTAGGACAACCAGGGTCTCTATTGGGGGATGATCAAGTTTACAACGTTATTGTAACGGCTCATGCATTTATTATGATTTTTTTTATAGTAATACCTATTTTGATTGGGGGTTTTGGGAATTGATTAGTCCCTTTAATAATCGGAGCTCCAGACATAGCTTTTCCTCGTTTAAATAATCTAAGATTTTGATTTTTGATTCCCGCACTATCTCTTTTACTAGTGAGAGGAATGGTAGAGGCGGGGGCTGGTACGGGGTGGACAGTGTATCCTCCGTTAAGAAGTGCCATTGCTCACTCTGGGCCTTCCGTGGATTGCGCAATT…
SR_678	Ectinosomatidae sp. 9	NSH424-17	BOLD:ADG1935	MK037007	552[0n]	jgLCO1490	jgHCO2198	54.1683	7.9981	13-Oct-2015		TTATACCTTATGTCTGGGGCCTGGTCAGGCATAGTGGGCACAGGCTTAAGGCTTCTTATTCGACTAGAGTTAGGACAACCAGGGTCTCTATTGGGGGATGACCAAGTTTACAACGTTATTGTAACGGCTCATGCATTTATTATGATTTTTTTTATAGTAATACCTATTTTGATTGGGGGTTTTGGGAATTGATTAGTCCCTTTAATAATCGGAGCTCCAGACATAGCTTTTCCTCGTTTAAATAATCTAAGATTTTGATTTTTGATTCCCGCACTATCTCTTTTACTAGTGAGAGGAATGGTAGAGGCGGGGGCTGGTACGGGGTGGACAGTGTATCCTCCGTTAAGAAGTGCCATTGCTCACTCTGGGCCTTCCGTGGATTGCGCAATTTTTTCTCTT…
DP_089	Enhydrosoma curticauda	NSH154-17	BOLD:ADG1160	MH976571	708[0n]	jgLCO1490	jgHCO2198	55.016	5.47071	10-Mar-2016		GTCGACGAATCATAAGGATATTGGAACCTTATATTTAATTGCAGGAATTTGAGGCGGAACGATTGGCACTAGGCTAAGAATAATTATTCGAGCAGAGTTAGGACAACCCGGATCCTTGTTAGGGGATGACCAGATTTATAATGTAGTAGTAACTGCACATGCTTTTATTATAATTTTTTTTATGGTAATACCTATTTTAATTGGGGGGTTTGGAAATTGGTTAGTACCCCTCATACTAGGGGCACCCGATATGGCGTTTCCCCGAATAAATAATATAAGATTTTGATTTTTACTCCCTGCTTTGATTTTATTATTAATAAGCAGAATAGTCGAAATAGGTGTAGGGACAGGGTGAACTGTGTACCCCCCTCTTAGGGGAGCTATTGCTCATAGAGGGAG…
SR_015	Enhydrosoma curticauda	NSH155-17	BOLD:ADG1160	MK036933	708[0n]	jgLCO1490	jgHCO2198	54.0637	8.01567	18-Mar-2014		GTCGACGAATCACAAGGACATTGGAACTTTATATTTAATTGCAGGAATTTGAGGCGGAACGATTGGCACTAGGCTAAGAATAATTATTCGAGCAGAGTTAGGACAACCCGGATCCTTGTTAGGGGATGACCAGATTTATAATGTAGTAGTAACTGCACATGCTTTTATTATAATTTTTTTTATGGTAATACCTATTTTAATTGGGGGGTTTGGAAATTGGTTAGTACCCCTCATACTGGGGGCACCTGATATGGCGTTTCCCCGAATAAATAATATAAGATTTTGATTTTTACTCCCTGCTTTGATTTTATTATTAATAAGCAGAATAGTCGAAATAGGTGTGGGGACAGGGTGAACTGTGTACCCCCCTCTTAGGGGAGCTATTGCTCATAGAGGGAG…
SR_018	Enhydrosoma curticauda	NSH156-17	BOLD:ADG1160	MH976569	447[0n]	LCO1490	HCO2198	54.0628	8.01667	18-Mar-2014		AGTAACTGCACATGCTTTTATTATAATTTTTTTTATGGTAATACCTATTTTAATTGGGGGGTTTGGAAATTGGTTAGTACCCCTCATACTGGGGGCACCTGATATGGCGTTTCCCCGAATAAATAATATAAGATTTTGATTTTTACTCCCTGCTTTGATTTTATTATTAATAAGCAGAATAGTCGAAATAGGTGTGGGGACAGGGTGAACTGTGTACCCCCCTCTTAGGGGAGCTATTGCTCATAGAGGGAGTTCTGTAGATTTAGCTATTTTTTCTTTACACCTAGCGGGGGTGTCCTCTCTTTTAGGCGCTGTGAATTTTATTAGGACACTGGGTAATATGCGCACATTAGGGATACTTCTTGACCGGACTCCTTTATTTGCGTGGTCGGTGTTAAT…
DP_009	Enhydrosoma curticauda	NSH157-17	BOLD:ADG1160	MH976570	613[0n]	jgLCO1490	jgHCO2198	53.5091	8.12408	18-Jul-2016	Yes	GTCGACGAATCATAAGGATATTGGAACCTTATATTTAATTGCAGGAATTTGAGGCGGAACGATTGGCACTAGGCTGAGAATAATTATTCGAGCAGAGTTAGGACAACCCGGATCCTTGTTAGGGGATGACCAGATTTATAATGTAGTAGTAACTGCACATGCTTTTATTATAATTTTTTTTATGGTAATACCTATTTTAATTGGGGGGTTTGGAAATTGGTTAGTACCCCTCATACTGGGGGCACCCGATATGGCGTTTCCCCGAATAAATAATATAAGATTTTGATTTTTACTCCCTGCTTTGATTTTATTATTAATAAGCAGAATAGTCGAAATAGGTGTGGGGACAGGGTGAACTGTGTACCCCCCTCTTAGGGGAGCTATTGCTCATAGAGGGAG…
SR_097	Enhydrosoma curticauda	NSH158-17	BOLD:ADG1160	MH976545	773[0n]	jgLCO1490	jgHCO2198	54.0628	8.01667	01-Jul-2015		GTCGACGAATCATAAGGATATTGGAACTTTATATTTAATTGCAGGAATTTGAGGCGGAACGATTGGCACTAGGCTAAGAATAATTATTCGAGCAGAGTTAGGACAACCCGGATCCTTGTTAGGGGATGACCAGATTTATAATGTAGTAGTAACTGCACATGCTTTTATTATAATTTTTTTTATGGTAATACCTATTTTAATTGGGGGGTTTGGAAATTGGTTAGTACCCCTCATACTGGGGGCACCCGATATGGCGTTTCCCCGAATAAATAATATAAGATTTTGATTTTTACTCCCTGCTTTGATTTTATTATTAATAAGCAGAATAGTCGAAATAGGTGTAGGGACAGGGTGAACTGTGTACCCCCCTCTTAGGGGAGCTATTGCTCATAGAGGGAG…
DP_081	Enhydrosoma curticauda	NSH159-17	BOLD:ADG1160	MH976579	689[0n]	jgLCO1490	jgHCO2198	53.5091	8.12408	18-Jul-2016	Yes	GTCGACGAATCATAAGGATATTGGAACCTTATATTTAATTGCAGGAATTTGAGGCGGAACGATTGGCACTAGGCTAAGAATAATTATTCGAGCAGAGTTAGGACAACCCGGATCCTTGTTAGGGGATGACCAGATTTATAATGTAGTAGTAACTGCACATGCTTTTATTATAATTTTTTTTATGGTAATACCTATTTTAATTGGGGGGTTTGGAAATTGGTTAGTACCCCTCATACTGGGGGCACCCGATATGGCGTTTCCCCGAATAAATAATATAAGATTTTGATTTTTACTCCCTGCTTTGATTTTATTATTAATAAGCAGAATAGTCGAAATAGGTGTGGGGACAGGGTGAACTGTGTACCCCCCTCTTAGGGGAGCTATTGCTCATAGAGGGAG…
DP_010	Enhydrosoma curticauda	NSH160-17	BOLD:ADG1160	MH976552	703[0n]	jgLCO1490	jgHCO2198	53.5091	8.12408	18-Jul-2016	Yes	GTCGACGAATCATAAGGACATTGGAACCTTATATTTAATTGCAGGAATTTGAGGCGGAACGATTGGCACTAGGCTAAGAATAATTATTCGAGCAGAGTTAGGGCAACCCGGATCCTTGTTAGGGGATGACCAGATTTATAATGTAGTAGTAACTGCACATGCTTTTATTATAATTTTTTTTATGGTAATACCTATTTTAATTGGGGGGTTTGGAAATTGGTTAGTACCCCTCATACTGGGGGCACCCGATATGGCGTTTCCCCGAATAAATAATATAAGATTTTGATTTTTACTCCCTGCTTTGATTTTATTATTAATAAGCAGAATAGTCGAAATAGGTGTGGGGACAGGGTGAACTGTGTACCCCCCTCTTAGGGGAGCTATTGCTCATAGAGGGAG…
DP_008	Enhydrosoma curticauda	NSH161-17	BOLD:ADG1160	MH976548	710[0n]	jgLCO1490	jgHCO2198	53.5091	8.12408	18-Jul-2016	Yes	GTCGACGAATCATAAGGACATTGGAACCTTATATTTAATTGCAGGAATTTGAGGCGGAACGATTGGCACTAGGCTAAGAATAATTATTCGAGCAGAGTTAGGACAACCTGGATCCTTGTTAGGGGATGACCAGATTTATAATGTAGTAGTAACTGCACATGCTTTTATTATAATTTTTTTTATGGTAATACCTATTTTAATTGGGGGGTTTGGAAATTGGTTAGTACCCCTCATACTGGGGGCACCCGATATGGCGTTTCCCCGAATAAATAATATAAGATTTTGATTTTTACTCCCTGCTTTGATTTTATTATTAATAAGCAGAATAGTCGAAATAGGTGTAGGGACAGGGTGAACTGTGTACCCCCCTCTTAGGGGAGCTATTGCTCATAGAGGGAG…
DP_087	Enhydrosoma curticauda	NSH162-17	BOLD:ADG1160	MH976577	708[0n]	jgLCO1490	jgHCO2198	55.016	5.47071	10-Mar-2015	Yes	GTCGACGAATCATAAGGATATTGGAACCTTATATTTAATTGCAGGAATTTGAGGCGGAACGATTGGCACTAGGCTAAGAATAATTATTCGAGCAGAGTTAGGACAACCCGGATCCTTGTTAGGGGATGACCAGATTTATAATGTAGTAGTAACTGCACATGCTTTTATTATAATTTTTTTTATGGTAATACCTATTTTAATTGGGGGGTTTGGAAATTGGTTAGTACCCCTCATACTGGGGGCACCCGATATGGCGTTTCCCCGAATAAATAATATAAGATTTTGATTTTTACTCCCTGCTTTGATTTTATTATTAATAAGCAGAATAGTCGAAATAGGTGTAGGGACAGGGTGAACTGTGTACCCCCCTCTTAGGGGAGCTATTGCTCATAGAGGGAG…
SR_211	Enhydrosoma curticauda	NSHX009-17	BOLD:ADG1160	MH976574	778[0n]	LCO1490	CopCOI2198X	54.1313	7.93775	07-Oct-2015		GGTCAACAAATCATAAAGATATTGGAACCTTATATTTAATTGCAGGAATTTGAGGCGGAACGATTGGCACTAGGCTAAGAATAATTATTCGAGCAGAGTTAGGACAACCCGGATCCTTGTTAGGGGATGACCAGATTTATAATGTAGTAGTAACTGCACATGCTTTTATTATAATTTTTTTTATGGTAATACCTATTTTAATTGGGGGGTTTGGAAATTGGTTAGTACCCCTCATACTGGGGGCACCTGATATGGCGTTTCCCCGAATAAATAATATAAGATTTTGATTTTTACTCCCTGCTTTGATTTTATTATTAATAAGCAGAATAGTCGAAATAGGTGTGGGGACAGGGTGAACTGTGTACCCCCCTCTTAGGGGAGCTATTGCTCATAGAGGGA…
SR_480	Enhydrosoma gariene	NSH163-17	BOLD:ACS8050	MH976555	679[4n]	LCO1490	CopCOI2198X	53.5091	8.12408	18-Jul-2016		GTCAACAAATCATAAAGATATTGGTACATTATACTTAATTACTGGGGCATGAGCTGGGATAGTGGGCACTAGGTTAAGGATATTGATTCGAATAGAGCTAGCACAACCAGGGCCTTTTTTAGGAAATGATCAAGTATATAATGTAATTGTTACTGCTCATGCTTTTGTGATGATTTTTTTTATAGTGATACCAATTTTAATTGGGGGATTTGGTAACTGATTAGTACCCCTAATACTAGGTGCCCCAGATATGGCCTTTCCCCGACTTAATAATATAAGGTTTTGATTTTTATTACCTGCTTTACTTTTATTACTAGGTAGAAGGCTGGTTGAAATGGGGGTAGGGACAGGTTGAACGGTGTACCCTCCTTTAAGCTCTACTTTAGCGCATAGAGGCCC…
DP_012	Enhydrosoma gariene	NSH164-17	BOLD:ACS8050	MH976568	708[0n]	LCO1490	HCO2198	53.5091	8.12408	18-Jul-2016		GTCAACAAATCATAAAGATATTGGTACATTATACTTAATTACTGGAGCATGAGCTGGGATAGTGGGCACTAGGTTAAGGATATTGATTCGAATAGAGCTAGCACAACCAGGGCCTTTTTTAGGAAATGATCAAGTATATAATGTAATTGTTACTGCCCATGCTTTTGTAATGATTTTTTTTATAGTGATACCAATTTTAATTGGGGGATTTGGTAACTGATTAGTACCCCTAATACTAGGTGCCCCAGATATGGCCTTTCCCCGACTTAATAATATAAGGTTTTGATTTTTATTACCTGCTTTACTTTTATTACTAGGTAGAAGGCTGGTTGAAATGGGGGTAGGGACAGGTTGAACGGTGTACCCTCCTTTAAGCTCTACTTTAGCGCATAGAGGCCC…
DP_004	Enhydrosoma gariene	NSH165-17	BOLD:ACS8050	MH976561	656[0n]	jgLCO1490	jgHCO2198	53.5091	8.12408	18-Jul-2016		GTCAACAAATCATAAAGATATTGGTACATTATACTTAATTACTGGGGCATGAGCTGGGATAGTGGGCACTAGGTTAAGGATATTGATTCGAATAGAGCTAGCACAACCAGGGCCTTTTTTAGGAAATGATCAAGTATATAATGTAATTGTTACTGCCCATGCTTTTGTAATGATTTTTTTTATAGTGATACCAATTTTAATTGGGGGATTTGGTAACTGATTAGTACCCCTAATATTAGGTGCCCCAGATATGGCCTTTCCCCGACTTAATAATATAAGGTTTTGATTTTTATTACCTGCTTTACTTTTATTACTAGGTAGAAGGCTGGTTGAAATGGGGGTAGGGACAGGTTGAACGGTGTACCCCCCTTTAAGCTCTACTTTAGCGCATAGAGGCCC…
DP_011	Enhydrosoma gariene	NSH166-17	BOLD:ACS8050	MH976572	692[0n]	LCO1490	HCO2198	53.5091	8.12408	18-Jul-2016		GTCAACAAATCATAACGATATTGGTACATTATACTTAATTACTGGGGCATGAGCTGGGATAGTGGGCACTAGGTTAAGGGTTTTGATTCGAATAGAGCTAGCACAACCAGGGCCTTTTTTAGGAAATGATCAAGTATATAATGTAATTGTCACTGCCCATGCTTTTGTAATGATTTTTTTTATAGTGATACCAATTTTAATTGGGGGATTTGGTAACTGATTAGTACCCCTAATATTAGGTGCCCCAGATATGGCCTTTCCCCGACTTAATAATATAAGGTTTTGATTTTTATTACCTGCTTTACTTTTATTACTAGGTAGAAGGCTGGTTGAAATGGGGGTAGGGACAGGTTGAACGGTGTACCCTCCTTTAAGCTCTACTTTAGCGCATAGAGGCCC…
SR_484	Enhydrosoma gariene	NSH167-17	BOLD:ACS8050	MH976550	585[0n]	LCO1490	CopCOI2198X	53.5091	8.12408	18-Jul-2016		GTCAACAAATCATAAAGATATTGGTACATTATACTTAATTACTGGGGCATGAGCTGGGATAGTGGGCACTAGATTAAGGGTATTGATTGGAATAGAGCTAGCACAACCAGGGCCTTTTTTAGGAAATGATCAAGTATATAATGTAATTGTTACTGCCCATGCTTTTGTAATGATTTTTTTTATAGTGATACCAATTTTAATTGGGGGATTTGGTAACTGATTAGTACCCCTAATATTAGGTGCCCCAGATATGGCCTTTCCCCGACTTAATAATATAAGGTTTTGATTTTTATTACCTGCTTTACTTTTATTACTAGGTAGAAGGCTGGTTGAAATGGGGGTAGGGACAGGTTGAACGGTGTACCCTCCTTTAAGCTCTACTTTAGCGCATAGAGGCCC…
DP_013	Enhydrosoma gariene	NSH168-17	BOLD:ACS8050	MH976575	659[0n]	LCO1490	HCO2198	53.5091	8.12408	18-Jul-2016		GTCAACAAATCATAAAGATATTGGTACATTATACTTAATTACTGGGGCATGAGCTGGGATAGTGGGCACTAGGTTAAGGGTATTGATTCGAATAGAGCTAGCACAACCAGGGCCTTTTTTAGGAAATGATCAAGTATATAATGTAATTGTTACTGCCCATGCTTTTGTAATGATTTTTTTTATAGTGATACCAATTTTAATTGGGGGATTTGGTAACTGATTAGTACCCCTAATATTAGGTGCCCCAGATATGGCCTTTCCCCGACTTAATAATATAAGGTTTTGATTTTTATTACCTGCTTTACTTTTATTACTAGGTAGAAGGCTGGTTGAAATGGGGGTAGGGACAGGTTGAACGGTGTACCCTCCTTTAAGCTCTACTTTAGCGCATAGAGGCCC…
SR_479	Enhydrosoma gariene	NSH169-17	BOLD:ACS8050	MH976554	699[1n]	LCO1490	CopCOI2198X	53.5091	8.12408	18-Jul-2016		GTCAACAAATCATAAAGATATTGGTACATTATACTTAATTACTGGGGCATGAGCTGGGATAGTGGGCACTAGGTTAAGGATATTGATTCGAATAGAGCTAGCACAACCAGGGCCTTTTTTAGGAAATGATCAAGTATATAATGTAATTGTTACTGCCCATGCTTTTGTAATGATTTTTTTTATAGTGATACCAATTTTAATTGGGGGATTTGGTAACTGATTAGTACCCCTAATATTAGGTGCCCCAGATATGGCCTTTCCCCGACTTAATAATATAAGGTTTTGATTTTTATTACCTGCTTTACTTTTATTACTAGGTAGAAGGCTGGTTGAAATGGGGGTAGGGACAGGTTGAACGGTGTACCCTCCTTTAAGCTCTACTTTAGCGCATAGAGGCCC…
DP_005	Enhydrosoma gariene	NSH170-17	BOLD:ACS8050	MH976563	623[0n]	jgLCO1490	jgHCO2198	53.5091	8.12408	18-Jul-2016		GTCGACGAATCATAAGGATATTGGTACATTATACTTAATTACTGGGGCATGAGCTGGGATAGTGGGCACTAGGTTAAGGATACTGATTCGAATAGAGCTAGCACAACCAGGGCCTTTTTTAGGAAATGATCAAGTATATAATGTAATTGTTACTGCCCATGCTTTTGTAATGATTTTTTTTATAGTGATACCAATTTTAATTGGGGGATTTGGTAACTGATTAGTACCCCTAATATTAGGTGCCCCAGATATGGCCTTTCCCCGACTTAATAATATAAGGTTTTGATTTTTATTACCTGCTTTACTTTTATTACTAGGTAGAAGGCTGGTTGAAATGGGGGTAGGGACAGGTTGAACGGTGTACCCTCCTTTAAGCTCTACTTTAGCGCATAGAGGCCC…
SR_113	Enhydrosoma propinquum	NSH132-17	BOLD:ADG2254	MH670570	667[0n]	LCO1490	HCO2198	54.0628	8.01667	01-Jul-2015		AGATATTGGCACGTTGTACTTGATAGCAGGGGCATGGGCAGGGATAGTGGGGACAAGGTTGAGCATAATTATTCGGATTGAGCTAGGTCAGCCTGGCCCTTTTCTGGGGGATGACCAAATTTACAATGTGGTAGTTACTGCTCATGCATTTGTTATGATTTTTTTTATGGTTATACCTATTCTTATTGGAGGGTTTGGAAATTGGCTGGTTCCCCTCATACTTGGGGCCCCCGATATGGCGTTTCCCCGATTAAACAATATAAGGTTTTGATTTTTACTCCCCGCCCTGATTTTGCTTCTCGGTAGGAGGATGGTAGAAATGGGGGTGGGGACGGGGTGAACTGTCTATCCCCCCTTGAGCGCAGGGGTTGCTCACAGAGGCCCTGCCGTGGATTTAGC…
SR_541	Enhydrosoma propinquum	NSH133-17	BOLD:ADG2254	MH976559	484[0n]	LCO1490	HCO2198	53.5091	8.12408	18-Jul-2016		TTTTCTGGGGGATGACCAAATTTACAATGTGGTAGTTACTGCTCATGCATTTGTTATGATTTTTTTTATGGTTATACCTATTCTTATTGGAGGATTTGGAAATTGGCTGGTTCCCCTCATGCTTGGGGCCCCCGATATGGCGTTTCCCCGATTAAACAATATAAGGTTTTGATTTTTACTCCCCGCCCTGATTTTGCTTCTCGGTAGGAGGATGGTAGAAATGGGGGTGGGGACGGGGTGAACTGTCTATCCCCCCTTGAGCGCAGGGGTTGCTCACAGAGGCCCTGCCGTGGATTTAGCTATTTTTTCACTACACTTGGCGGGGGTGTCATCTTTGCTGGGGGCGGTAAACTTTATCACTACATTAAGTAACTTACGATCATTTGGCATACTACTAGA…
SR_491	Enhydrosoma propinquum	NSH135-17	BOLD:ADG2254	MH976565	627[0n]	jgLCO1490	jgHCO2198	53.5091	8.12408	18-Jul-2016		GTCGACGAATCATAAGGATATTGGCACGTTGTACTTGATAGCAGGGGCATGGGCAGGGATAGTGGGGACAAGGTTGAGCATAATTATTCGGATTGAGCTAGGTCAGCCTGGCCCTTTTCTGGGGGATGACCAAATTTACAATGTGGTAGTTACTGCTCATGCATTTGTTATGATTTTTTTTATGGTTATACCTATTCTTATTGGAGGATTTGGAAATTGGCTGGTTCCCCTCATACTTGGGGCCCCCGATATGGCGTTTCCCCGATTAAACAATATAAGGTTTTGATTTTTACTCCCCGCCCTGATTTTGCTTCTCGGCAGGAGGATGGTAGAAATGGGGGTGGGGACGGGGTGAACTGTCTATCCCCCCTTGAGCGCAGGGGTTGCTCACAGAGGCCC…
SR_081	Enhydrosoma propinquum	NSH136-17	BOLD:ADG2254	MH976627	621[0n]	jgLCO1490	jgHCO2198	54.0637	8.01567	01-Jul-2015		GTCGACGAATCATAAGGATATTGGCACGTTGTACTTGATAGCAGGGGCATGGGCAGGGATAGTGGGGACAAGGTTGAGCATAATTATTCGGATTGAGCTAGGTCAGCCTGGCCCTTTTCTGGGGGATGACCAAATTTACAATGTGGTAGTTACTGCTCATGCATTTGTTATGATTTTTTTTATGGTTATACCTATTCTTATTGGAGGATTTGGAAATTGGCTGGTTCCCCTCATACTTGGGGCCCCCGATATGGCGTTTCCCCGATTAAACAATATAAGGTTTTGATTTTTACTCCCCGCCCTGATTTTGCTTCTCGGCAGGAGGATGGTAGAAATGGGGGTGGGGACGGGGTGAACTGTCTATCCCCCCTTGAGCGCAGGGGTTGCTCACAGAGGCCC…
SR_082	Enhydrosoma propinquum	NSH137-17	BOLD:ADG2254	MH976562	687[0n]	jgLCO1490	jgHCO2198	54.0628	8.01667	01-Jul-2015		GTCGACGAATCATAAGGATATTGGCACGTTGTACTTGATAGCAGGGGCATGGGCAGGGATAGTGGGGACAAGGTTGAGCATAATTATTCGGATTGAGCTAGGTCAGCCTGGCCCTTTTCTGGGGGATGACCAAATTTACAATGTGGTAGTTACTGCTCATGCATTTGTTATGATTTTTTTTATGGTTATACCTATTCTTATTGGAGGATTTGGAAATTGGCTGGTTCCCCTCATACTTGGGGCCCCCGATATGGCGTTTCCCCGATTAAACAATATAAGGTTTTGATTTTTACTCCCCGCCCTGATTTTGCTTCTCGGTAGGAGGATGGTAGAAATGGGGGTGGGGACGGGGTGAACTGTCTATCCCCCCTTGAGCGCAGGGGTTGCTCACAGAGGCCC…
SR_486	Enhydrosoma propinquum	NSH139-17	BOLD:ADG2254	MH976573	621[0n]	LCO1490	HCO2198	53.5091	8.12408	18-Jul-2016		CTCAACAAATCATAAAGATATTGGCACGTTGTACTTGATAGCAGGGGCATGGGCAGGGATAGTGGGGACAAGGTTGAGCATAATTATTCGGATTGAGCTAGGTCAGCCTGGCCCTTTTCTGGGGGATGACCAAATTTACAATGTGGTAGTTACTGCTCATGCATTTGTTATGATTTTTTTTATGGTTATACCTATTCTTATTGGAGGATTTGGAAATTGGCTGGTTCCCCTCATACTTGGGGCCCCCGATATGGCGTTTCCCCGATTAAACAATATAAGGTTTTGATTTTTACTCCCCGCCCTGATTTTGCTTCTCGGTAGGAGGATGGTAGAAATGGGGGTGGGGACGGGGTGAACTGTCTATCCCCCCTTGAGCGCAGGGGTTGCTCACAGAGGCCC…
SR_487	Enhydrosoma propinquum	NSH142-17	BOLD:ADG2254	MH976560	502[0n]	LCO1490	HCO2198	53.5091	8.12408	18-Jul-2016		TAGGTCACCCGGGCCCTTTTCTGGGGGATGACCAAATTTACAATGTGGTAGTTACTGCTCATGCATTTGTTATGATTTTTTTTATGGTTATACCTATTCTTATTGGAGGATTTGGAAATTGGCTGGTTCCCCTCATACTTGGGGCCCCCGATATGGCGTTTCCCCGATTAAACAATATAAGGTTTTGATTTTTACTCCCCGCCCTGATTTTGCTTCTCGGTAGGAGGATGGTAGAAATGGGGGTGGGGAGGGGGTGAACTGTCTATCCCCCCTTGAGCGCAGGGGTTGCTCACAGAGGCCCTGCCGTGGATTTAGCTATTTTTTCACTACACTTGGCGGGGGTGTCATCTTTGCTGGGGGCGGTAAACTTTATCACTACATTAAGTAACTTACGATCAT…
SR_489	Enhydrosoma propinquum	NSH143-17	BOLD:ADG2254	MH976564	623[0n]	jgLCO1490	jgHCO2198	53.5091	8.12408	18-Jul-2016		GTCGACGAATCATAAGGATATTGGCACGTTGTACTTGATAGCAGGGGCGTGGGCAGGGATAGTGGGGACAAGGTTGAGCATAATTATTCGGATTGAGCTAGGTCAGCCTGGCCCTTTTCTGGGGGATGACCAAATTTACAATGTGGTAGTTACTGCTCATGCATTTGTTATGATTTTTTTTATGGTTATACCTATTCTTATTGGAGGATTTGGAAATTGGCTGGTTCCCCTCATACTTGGGGCCCCCGATATGGCGTTTCCCCGATTAAACAATATAAGGTTTTGATTTTTACTCCCCGCCCTGATTTTGCTTCTCGGTAGGAGGATGGTAGAAATGGGGGTGGGGAGGGGGTGAACTGTCTATCCCCCCTTGAGCGCAGGGGTTGCTCACAGAGGCCC…
SR_540	Enhydrosoma propinquum	NSH145-17	BOLD:ADG2254	MH976553	520[0n]	LCO1490	HCO2198	53.5091	8.12408	18-Jul-2016		CGGATTGAGCTAGGTCACCCGGGCCCTTTTCTGGGGGATGACCAAATTTACAATGTGGTAGTTACTGCTCATGCATTTGTTATGATTTTTTTTATGGTTATACCTATTCTTATTGGAGGATTTGGAAATTGGCTGGTTCCCCTCATGCTTGGGGCCCCCGATATGGCGTTTCCCCGATTAAACAATATAAGGTTTTGATTTTTACTCCCCGCCCTGATTTTGCTTCTCGGTAGGAGGATGGTAGAAATGGGGGTGGGGACGGGGTGAACTGTCTATCCCCCCTTGAGCGCAGGGGTTGCTCACAGAGGCCCTGCCGTGGATTTAGCTATTTTTTCACTACACTTGGCGGGGGTGTCATCTTTGCTGGGGGCGGTAAACTTTATCACTACATTAAGTAAC…
SR_539	Enhydrosoma propinquum	NSH148-17	BOLD:ADG2254	MH976547	476[0n]	LCO1490	HCO2198	53.5091	8.12408	18-Jul-2016		TATGGGGGATGACCAAATTTACAATGTGGTAGTTACTGCTCATGCATTTGTTATGATTTTTTTTATGGTTATACCTATTCTTATTGGAGGATTTGGAAATTGGCTGGTTCCCCTCATGCTTGGGGCCCCCGATATGGCGTTTCCCCGATTAAACAATATAAGGTTTTGATTTTTACTCCCCGCCCTGATTTTGCTTCTCGGTAGGAGGATGGTAGAAATGGGGGTGGGGACGGGGTGAACTGTCTATCCCCCCTTGAGCGCAGGGGTTGCTCACAGAGGCCCTGCCGTGGATTTAGCTATTTTTTCACTACACTTGGCGGGGGTGTCATCTTTGCTGGGGGCGGTAAACTTTATCACTACATTAAGTAACTTACGATCATTTGGCATACTACTAGACCG…
SR_490	Enhydrosoma propinquum	NSH150-17	BOLD:ADG2254	MH976578	613[0n]	jgLCO1490	jgHCO2198	53.5091	8.12408	18-Jul-2016		GTCGACGAATCATAAGGATATTGGCACGTTGTACTTGATAGCAGGGGCATGGGCAGGGATAGTGGGGACAAGGTTGAGCATAATTATTCGGATTGAGCTAGGTCAGCCTGGCCCTTTTCTGGGGGATGACCAAATTTACAATGTGGTAGTTACTGCTCATGCATTTGTTATGATTTTTTTTATGGTTATACCTATTCTTATTGGAGGATTTGGAAATTGGCTGGTTCCCCTCATGCTTGGGGCCCCCGATATGGCGTTTCCCCGATTAAACAATATAAGGTTTTGATTTTTACTCCCCGCCCTGATTTTGCTTCTCGGTAGGAGGATGGTAGAAATGGGGGTGGGGACGGGGTGAACTGTCTATCCCCCCTTGAGCGCAGGGGTTGCTCACAGAGGCCC…
DP_032	Enhydrosoma propinquum	NSH151-17	BOLD:ADG2254	MH976576	627[0n]	LCO1490	HCO2198	53.5091	8.12408	18-Jul-2016		GTCAACAAATCATAAAGATATTGGCACGTTGTACTTGATAGCAGGGGCATGGGCAGGGATAGTGGGGACAAGGTTGAGCATAATTATTCGGATTGAGCTAGGTCAGCCTGGCCCTTTTCTGGGGGATGACCAAATTTACAATGTGGTAGTTACTGCTCATGCATTTGTTATGATTTTTTTTATGGTTATACCTATTCTTATTGGAGGATTTGGAAATTGGCTGGTTCCCCTCATGCTTGGGGCCCCCGATATGGCGTTTCCCCGATTAAACAATATAAGGTTTTGATTTTTACTCCCCGCCCTGATTTTGCTTCTCGGTAGGAGGATGGTAGAAATGGGGGTGGGGACGGGGTGAACTGTCTATCCCCCCTTGAGCGCAGGGGTTGCTCACAGAGGCCC…
SR_114	Enhydrosoma sarsi	NSH210-17	BOLD:ADG2466	MH976551	629[0n]	jgLCO1490	CopCOI2198X	54.0628	8.01667	01-Jul-2015		GTCAACAAATCATAAAGATATTGGCACACTATACTTATTTGCTGGGGGATGGGCTGGAATAATTGGAACAGGGTTAAGAATAATTATTCGAATTGAATTAGGGCAGCCAGGAAGGTTAATAGGGGATGACCAAATTTTTAATGTGGTAGTGACTGCTCATGCATTTGTAATAATTTTTTTCATAGTAATACCCATTTTAATTGGGGGGTTTGGGAATTGGTTAGTACCCCTAATACTAGGGGCTCCTGATATGGCATTTCCTCGATTAAACAATATAAGATTTTGATTTCTGGTGCCAGCACTATTATTACTATTATTAAGAAGCCTGGTGGAGGCAGGGGCAGGAACAGGTTGGACAGTGTACCCTCCGTTAAGAGGAAATATCGCGCATAGGGGAGG…
SR_115	Enhydrosoma sarsi	NSH211-17	BOLD:ADG2466	MH976567	613[0n]	LCO1490	HCO2198	54.0628	8.01667	01-Jul-2015		GTCAACAAATCATAAAGATATTGGCACACTATACTTATTTGCTGGGGGATGGGCTGGAATAATTGGAACAGGGTTAAGAATAATTATTCGAATTGAATTAGGGCAGCCAGGAAGGTTAATAGGGGATGACCAAATTTTTAATGTGGTAGTGACTGCTCATGCATTTGTAATAATTTTTTTCATAGTAATACCCATTTTAATTGGGGGGTTTGGGAATTGGTTAGTACCCATAATACTAGGGGCTCCTGATATGGCATTTCCTCGATTAAACAATATAAGATTTTGATTTCTGGTGCCAGCACTATTATTACTATTATTAAGAAGCCTGGTGGAGGCAGGGGCAGGAACAGGTTGGACAGTGTACCCTCCGTTAAGAGGAAATATCGCGCATAGGGGAGG…
DP_102	Enhydrosoma sarsi	NSH212-17	BOLD:ADG2466	MH976549	553[0n]	LCO1490	CopCOI2198X	54.1512	8.01738	07-Oct-2015	Yes	GTCAACAAATCATAAAGATATTGGCACACTATACTTATTTGCTGGGGGATGGGCTGGAATAATTGGAACAGGGTTAAGAATAATTATTCGAATTGAATTAGGGCAGCCAGGAAGGTTAATAGGGGATGACCAAATTTTTAATGTGGTAGTGACTGCTCATGCATTTGTAATAATTTTTTTCATAGTAATACCCATTTTAATTGGGGGGTTTGGGAATTGGTTAGTACCCCTAATACTAGGGGCTCCTGATATGGCATTTCCTCGATTAAACAATATAAGATTTTGATTTCTGGTGCCAGCACTATTATTACTATTATTAAGAAGCCTGGTGGAGGCAGGGGCAGGAACAGGTTGGACAGTGTACCCTCCGTTAAGAGGAAATATCGCGCATAGGGGAGG…
SR_413	Eoschizopera n. sp. aff. syltensis	NSH317-17	BOLD:ADG1446	MH976580	700[0n]	jgLCO1490	CopCOI2198X	54.2548	7.96149	13-Oct-2015		GTCGACGAATCATAAGGATATTGGGACATTATATTTAATAGCAGGAGCTTGGTCGGGATTAATTGGGACTGCTTTAAGAATAATTATTCGTTTAGAATTAGGCAGACCTGGAAGATTAATTGGAGATGACCAAATTTACAATGTTGTAGTGACTGCACATGCATTTATTATAATTTTTTTTATGGTAATACCAATTTTAATTGGGGGGTTTGGAAATTGGCTAGTGCCGTTAATATTAGGAGCCCCAGACATGGCTTTTCCTCGTCTTAATAATATGAGCTTTTGATTTTTAATGCCGGCGTTAATTCTTTTATTATTGAGGGGAATAGTAGAAAGTGGGGCAGGAACAGGGTGGACAGTGTACCCGCCCCTAAGGGCGAATTTGGCGCATGCTGGAGC…
SR_258	Euterpina acutifrons	NSH003-17	BOLD:ACQ8377	MH976584	604[0n]	LCO1490	CopCOI2198X	54.1683	7.9981	07-Oct-2015		ATTGGAACCCTGTATTTTATAGCAGGGGCTTGATTAGGAATAGTAGGGTCAAGCCTGAGAATACTAATTCGGACGGAGCTGGGCCAGCCTGGGTCCTTTCTCTTCAGGGGCCAGTTATACAACACTGTAGTCACTGCTCACGCTTTTATTATGATTTTTTTCATAGTCATGCCAGTTATGATTGGCGGATTTGGAAATTGACTCGTTCCTTTAATACTAGGAAGAGCAGATATAGCTTTCCCCCGGTTAAATAACATAAGGTTTTGGTTTTTAATACCTGCCATATTCTTACTGCTTTTAAGAAGAATAGTAGAGCAAGGAGCCGGCACAGGATGGACTGTGTACCCCCCGCTGAGGAGGCTTTTAACCCATGAGGGGGTGTCTGTAAATTTGGCTATC…
SR_328	Euterpina acutifrons	NSH004-17	BOLD:ACQ8377	MH976581	699[0n]	LCO1490	CopCOI2198X	54.2548	7.96149	13-Oct-2015		GTCAACAAATCATAAAGATATTGGAACCCTGTATTTTATAGCAGGGGCTTGATTAGGAATAGTAGGGTCAAGCCTGAGAATACTAATTCGGACGGAGCTGGGCCAGCCTGGGTCCTTTCTCTTCAGGGGCCAGTTATACAACACTGTAGTCACTGCTCACGCTTTTATTATGATTTTTTTCATAGTCATGCCAGTTATGATTGGCGGATTTGGAAATTGACTCGTTCCTTTAATACTAGGAAGAGCAGATATAGCTTTCCCCCGGTTAAATAACATAAGGTTTTGGTTTTTAATACCTGCCATATTCTTACTGCTTTTAAGAAGAATAGTAGAGCAAGGAGCCGGCACAGGATGGACTGTGTACCCCCCGCTGAGGAGGCTTTTAAGCCATGAGGGGGT…
DP_199	Euterpina acutifrons	NSH005-17	BOLD:ACQ8377	MH976585	773[0n]	Coxf	Coxr2	53.7817	6.52338	08-Oct-2015	Yes	GGAACCCTGTATTTTATAGCAGGGGCTTGATTAGGAATAGTAGGGTCAAGCCTGAGAATACTAATTCGGACGGAGCTGGGCCAGCCTGGGTCCTTTCTCTTCAGGGGCCAGTTATACAACACTGTAGTCACTGCTCACGCTTTTATTATGATTTTTTTCATAGTCATGCCAGTTATGATTGGCGGATTTGGAAATTGACTCGTTCCTTTAATACTAGGAAGAGCAGATATAGCTTTCCCCCGGTTAAATAACATAAGGTTTTGGTTTTTAATACCTGCCATATTCTTACTGCTTTTAAGAAGAATAGTAGAGCAAGGAGCCGGCACAGGATGGACTGTGTACCCCCCGCTGAGGAGGCTTTTAAGCCATGAGGGGGTGTCTGTAGATTTGGCTATCTTT…
SR_438	Euterpina acutifrons	NSH006-17	BOLD:ACQ8377	MH976583	628[0n]	LCO1490	CopCOI2198X	53.5133	8.15293	15-Jul-2016		GCCTGAGAATACTAATTCGGACGGAGCTGGGCCAGCCTGGGTCCTTTCTCTTCAGGGGCCAGTTATACAACACTGTAGTCACTGCTCACGCTTTTATTATGATTTTTTTCATAGTCATGCCAGTTATGATTGGCGGATTTGGAAATTGACTCGTTCCTTTAATACTAGGAAGAGCAGATATAGCTTTCCCCCGGTTAAATAACATAAGGTTTTGGTTTTTAATACCTGCCATATTCTTACTGCTTTTAAGAAGAATAGTAGAGCAAGGAGCCGGCACAGGATGGACTGTGTACCCCCCGCTGAGGAGGCTTTTAAGCCATGAGGGGGTGTCTGTAGATTTGGCTATCTTTTCTCTACACTTGGCCGGGATTTCCTCCCTTCTAGGAGCTGTAAACTTCA…
SR_436	Euterpina acutifrons	NSH007-17	BOLD:ACQ8377	MH976586	629[0n]	LCO1490	CopCOI2198X	53.5133	8.15293	15-Jul-2016		AGCCTGAGAATACTAATTCGGACGGAGCTGGGCCAGCCTGGGTCCTTTCTCTTCAGGGGCCAGTTATACAACACTGTAGTCACTGCTCACGCTTTTATTATGATTTTTTTCATAGTCATGCCAGTTATGATTGGCGGATTTGGAAATTGACTCGTTCCTTTAATACTAGGAAGAGCAGATATAGCTTTCCCCCGGTTAAATAACATAAGGTTTTGGTTTTTAATACCTGCCATATTCTTACTGCTTTTAAGAAGAATAGTAGAGCAAGGAGCCGGCACAGGATGGACTGTGTACCCCCCGCTGAGGAGGCTTTTAAGCCATGAGGGGGTGTCTGTAGATTTGGCTATCTTTTCTCTACACTTGGCCGGGATTTCCTCCCTTCTAGGAGCTGTAAACTTC…
SR_433	Euterpina acutifrons	NSH008-17	BOLD:ACQ8377	MH976582	621[0n]	LCO1490	CopCOI2198X	53.5133	8.15293	13-Jul-2016		AATACTAATTCGGACGGAGCTGGGCCAGCCTGGGTCCTTTCTCTTCAGGGGCCAGTTATACAACACTGTAGTCACTGCTCACGCTTTTATTATGATTTTTTTCATAGTCATGCCAGTTATGATTGGCGGATTTGGAAATTGACTCGTTCCTTTAATACTAGGAAGAGCAGATATAGCTTTCCCCCGGTTAAATAACATAAGGTTTTGGTTTTTAATACCTGCCATATTCTTACTGCTTTTAAGAAGAATAGTAGAGCAAGGAGCCGGCACAGGATGGACTGTGTACCCCCCGCTGAGGAGGCTTTTAAGCCATGAGGGGGTGTCTGTAGATTTGGCTATCTTTTCTCTACACTTGGCCGGGATTTCCTCCCTTCTAGGAGCTGTAAACTTCATCTCCAC…
SR_330	Evansula n. sp.	NSH175-17	BOLD:ADG1064	MH976588	825[0n]	Coxf	Coxr2	54.2548	7.96149	13-Oct-2015		TCCTGTAATCATAAAGATATCGGAACTCTTTATCTTTTAGCAGGTGCTTGAGGGGGAATAATTGGCTCAGGATTAAGAATAATTATTCGGGTGGAATTAGGTCAATCTGGTTCACTTATTGGAGATGACCAAATTTATAATGTAGTTGTAACCGCTCATGCTTTTATTATGATTTTTTTTATGGTAATACCCATCTTAATTGGAGGATTTGGAAATTGATTGGTGCCCTTAATATTGGGTGCACCAGACATGGCATTTCCTCGATTAAATAATATAAGGTTTTGATTTTTAGTGCCGGCTTTGGTTTTACTGTTGTTAAGAAGATTGGTAGAAAGAGGAGCTGGAACGGGATGAACTGTTTATCCGCCCTTGAGAAGCAATATGGCGCATAGAGGAACT…
DP_299	Evansula pygmaea	NSH499-17	BOLD:ADF9476	MH670579	785[6n]	Coxf	Coxr2	55.1404	6.11836	07-Oct-2015	Yes	GTCCTGTAATCATAAAGATATCGGAACATTATATTTATTAGCAGGAGCTTGAGGGGGTATAATCGGGTCAGGGTTGAGAATAATTATTCGAGTAGAGTTAGGGCAATCAGGATCTTTAATTGGGGATGACCAAATTTATAATGTGGTAGTGACTGCACATGCTTTCATTATAATTTTTTTTATAGTTATACCTATTTTAATTGGCGGGTTTGGAAATTGACTTGTGCCTTTAATATTGGGCGCACCAGATATAGCTTTTCCACGGTTGAATAATATAAAGTTTTGATTTTTAATTCCCGCATTAATTTTACTACTATNAAGCAGAATAGTTGAAAGGGGGGCTGGAACGGGATGAACCGTGTACCCTCCCCTAAGAAGCAATATTGCGCATAGCGGGAC…
SR_576	Evansula pygmaea	NSH500-17	BOLD:ADF9476	MH976591	686[0n]	LCO1490	CopCOI2198X	54.7069	7.61464	09-Mar-2016		GTCAACAAATCATAAAGATATTGGAACATTATATTTACTAGCAGGAGCTTGAGGGGGCATAATTGGGTCAGGGTTGAGAATAATTATTCGAGTAGAGTTAGGGCAATCAGGATCTTTAATTGGAGATGATCAAATTTATAATGTGGTAGTGACTGCACATGCTTTCATTATAATTTTTTTTATAGTTATACCTATTTTAATTGGCGGGTTTGGAAATTGACTTGTGCCTTTAATATTGGGCGCACCAGATATAGCTTTTCCACGGTTGAATAATATAAGTTTTTGATTTTTAATTCCCGCATTAATTTTACTACTATTAAGCAGAATAGTTGAAAGGGGGGCTGGAACGGGATGAACCGTGTACCCTCCCCTAAGAGGCAATATTGCACATAGCGGGAC…
SR_578	Evansula pygmaea	NSH501-17	BOLD:ADF9476	MH976590	656[2n]	LCO1490	CopCOI2198X	54.7069	7.61464	09-Mar-2016		GGAGCTTGAGGGGGTATAATTGGGTCAGGGTTGAGAATAATTATTCGAGTAGAGTTNGGGCAATCAGGATCTTTAATTGGGGATGACCAAATTTATAATGTGGTAGTGACTGCACATGCTTTCATTATAATTTTTTTTATAGTTATACCTATTTTAATTGGCGGGTTTGGAAATTGACTTGTGCCTTTAATATTGGGCGCACCAGATATAGCTTTTCCACGGTTGAATAATATAAGTTTTTGATTTTTAATTCCCGCATTAATTTTACTACTATTAAGCAGAATAGTTGAAAGGGGGGCTGGAACGGGATGAACCGTGTACCCTCCCCTAAGAAGCAATATTGCGCATAGCGGGACTTCAGTAGATTTTGCTATTTTTTCTTTACATTTGGCAGGAGTT…
SR_654	Evansula pygmaea	NSH502-17	BOLD:ADF9476	MH976587	760[2n]	Coxf	Coxr2	54.1391	7.75537	07-Oct-2015		TCGGNACATTATATTTATTAGCAGGAGCTTGAGGGGGTATAATCGGGTCAGGGTTGAGAATAATTATTCGAGTAGAGTTAGGGCAATCAGGATCTTTAATTGGGGATGACCAAATTTATAATGTGGTAGTGACTGCACATGCTTTCATTATAATTTTTTTTATAGTTATACCTATTTTAATTGGCGGGTTTGGAAATTGACTTGTGCCTTTAATATTGGGCGCACCAGATATAGCTTTTCCACGGTTGAATAATATAAGTTTTTGATTTTTAATTCCCGCATTAATTTTACTACTATTAAGCAGAATAGTTGAAAGGGGGGCTGGAACGGGATGAACCGTGTACCCTCCCCTAAGAAGCAATATTGCGCATAGCGGGACTTCAGTAGATTTTGCTATTT…
SR_273	Filexilia brevipes	NSH260-17	BOLD:ADG1288	MH976594	708[0n]	LCO1490	HCO2198	54.1318	7.96267	19-Mar-2014		GTCAACAAATCATAAAGATATTGGTACTTTATATCTTTTAGCTGGGGCGTGGGCAGGGCTCGTCGGCACTGGGCTAAGAATAATTATTCGTTTAGAGTTGGGGCAGCCTGGAGCGTTAATTGGGGATGACCAATCCTATAATGTGGTAGTGACAGCACACGCTTTTATTATAATTTTTTTTATGGTTATGCCTGTCTTAATCGGAGGATTTGGGAATTGGCTAGTTCCGCTAATACTGGGGGCCCCCGATATGGCCTTTCCTCGGTTAAACAATATAAGATTTTGATTTTTATTGCCTGCATTAGTTTTGTTACTAACGAGAAGACTAGTAGAGAGAGGGGCGGGCACAGGATGAACTGTCTATCCTCCTTTAAGGGCTAATATGGCGCATAGGGGGGC…
SR_395	Filexilia brevipes	NSH261-17	BOLD:ADG1288	MH976596	699[0n]	LCO1490	CopCOI2198X	54.2548	7.96149	13-Oct-2015		GTCAACAAATCATAAAGATATTGGTACTTTATATCTTTTAGCTGGGGCGTGGGCAGGGCTCGTCGGCACTGGGCTAAGAATAATTATTCGTTTAGAGTTGGGGCAGCCTGGAGCGTTAATTGGGGATGACCAATCCTATAATGTGGTAGTGACAGCACACGCTTTTATTATAATTTTTTTTATGGTTATGCCTGTTTTAATCGGAGGATTTGGGAATTGGCTAGTTCCGCTAATACTGGGGGCCCCCGATATGGCCTTTCCTCGGTTAAACAATATAAGATTTTGATTTTTATTGCCTGCATTAGTTTTGTTACTAACGAGAAGACTAGTAGAGAGAGGGGCGGGCACAGGATGAACTGTCTATCCTCCTTTAAGGGCTAATATGGCGCATAGGGGGGC…
SR_340	Filexilia n. sp.	NSH262-17	BOLD:ADF9698	MH976592	835[0n]	Coxf	Coxr2	54.2548	7.96149	13-Oct-2015		ATAAAGATATCGGAACTCTTTATTTGCTTGCGGGAGCGTGGGCTGGGCTAGTCGGGACAGGGCTGAGCATAATCATTCGTTTAGAGCTTGGACAACCCGGGGTTTTTATTGGGGACGACCAGGCGTACAATGTGGTGGTGACGGCCCACGCTTTTATTATAATTTTTTTTATGGTTATGCCTGTATTAATTGGAGGATTTGGAAATTGACTAGTCCCTTTAATGTTAGGGGCTCCAGACATGGCATTCCCACGATTAAATAATATAAGATTTTGATTTTTATTACCAGCTTTAGTGCTTTTATTGGGGAGTAGGCTAGTAGAGGGCGGAGCGGGCACAGGTTGAACTGTTTACCCTCCTTTAAGGGCCAATGTGTCGCATAGGGGAGCTTCTGTGGATA…
DP_207	Filexilia n. sp. aff. brevipes	NSH189-17	BOLD:ADF9126	MH976595	806[2n]	Coxf	Coxr2	53.7817	6.52338	08-Oct-2015		GGCGGGGGCTTGGGCAGGCCTAGNGGGCACAGGTCTGAGAATAATTATTCGTTTAGAGCTGGGTCAGCCTGGTGCTTTGATTGGTGATGACCAGTCGTATAATGTAGTAGTGACGGCACATGCTTTTATTATAATTTTTTTTATAGTCATGCCTGTTTTAATTGGAGGATTTGGTAATTGACTTGTTCCCCTTATGTTGGGCGCTCCAGATATGGCTTTCCCTCGCTTAAACAATATGAGGTTTTGATTCTTACTTCCTGCGCTAGTACTATTGTTAATAAGTAGTCTGGTTGAGAGCGGCGCAGGGACAGGCTGAACTGTGTACCCCCCACTAAGGGCCAATGTGGCGCATAGTGGGGCATCTGTGGATTTAGCAATTTTTTCTTTGCATTTGGCAGG…
SR_621	Filexilia n. sp. aff. brevipes	NSH190-17	BOLD:ADF9126	MH976593	768[1n]	Coxf	Coxr2	53.7817	6.52338	08-Oct-2015		GGCACTTTGTATTTATTGGCGGGGGCTTGGGCAGGCCTAGTGGGCACAGGTCTGAGAATAATTATTCGTTTAGAGCTGGGTCAGCCTGGTGCTTTGATTGGTGATGACCAGTCGTATAATGTAGTAGTGACGGCACATGCTTTTATTATAATTTTTTTTATAGTCATGCCTGTTTTAATTGGAGGATTTGGTAATTGACTTGTTCCCCTTATGTTGGGCGCTCCAGATATGGCTTTCCCTCGCTTAAACAATATGAGGTTTTGATTCTTACTTCCTGCGCTAGTACTATTGTTAATAAGTAGTCTGGTTGAGAGCGGCGCAGGGACAGGCTGAACTGTGTACCCCCCACTAAGGGCCAATGTGGCGCATAGTGGGGCATCTGTAGATTTAGCAATTTTT…
SR_401	Haloschizopera cf. pygmaea	NSH035-17	BOLD:ADG0235	MH976604	699[0n]	LCO1490	CopCOI2198X	54.2548	7.96149	13-Oct-2015		GTCAACAAATCATAAAGATATTGGGACCTTGTATTTAATGGCCGGAGCCTGGGCAGGCTTAATTGGTACTGCTTTAAGCATGATTATTCGCTTAGAGCTAGGAATACCGGGGTCTCTCATTGGGGATGACCAAATTTATAACGTTGTAGTTACTGCTCACGCCTTTATTATAATCTTTTTTATGGTTATGCCTGTTTTAATTGGGGGATTTGGTAATTGGCTAGTCCCCTTAATACTTGGGGCTCCTGATATAGCTTTTCCCCGCTTAAATAACATAAGGTTTTGATTTCTTCTTCCTGCCCTTTTTTTATTGCTACTAAGGGGATTAGTTGAAAGTGGGGTGGGAACAGGTTGAACTGTGTATCCTCCACTTAGGGGAAATTTGGCCCACGCTGGAGC…
SR_414	Haloschizopera n. sp. 1	NSH541-17	BOLD:ADG1716	MH976599	864[0n]	Coxf	Coxr2	53.9875	6.23567	12-Mar-2014		GTCCTGTAATCATAAAGATATCGGGACCTTGTATCTTATAGCAGGTGCTTGAGCTGGACTAATTGGGACTGCTCTAAGAATAATTATTCGACTAGAATTGGGAAGACCTGGTTCTTTAATTGGGGATGACCAAATCTATAATGTAGTTGTCACTGCTCACGCATTTATTATAATTTTTTTTATAGTAATACCGGTGCTGATTGGGGGGTTTGGTAACTGGTTAGTTCCATTAATATTAGGAGCTCCAGATATGGCTTTTCCTCGATTAAATAATATAAGATTTTGATTTTTGATGCCAGCCCTATTTTTACTCTTATTAAGAGGACTAGTAGAGAGGGGGGCAGGGACTGGATGAACAGTGTATCCTCCGCTTAGAAGAAATTTGGCACATGCTGGAGC…
SR_415	Haloschizopera n. sp. 1	NSH542-17	BOLD:ADG1716	MH976603	860[0n]	Coxf	Coxr2	53.9875	6.23567	12-Mar-2014		CTGTAATCATAAAGATATCGGGACCTTGTATCTTATAGCAGGTGCTTGAGCTGGACTAATTGGGACTGCTCTAAGAATAATTATTCGACTAGAATTGGGAAGACCTGGTTCTTTAATTGGGGATGACCAAATCTATAATGTAGTTGTCACTGCTCACGCATTTATTATAATTTTTTTTATAGTAATACCGGTGCTGATTGGGGGGTTTGGTAACTGGTTAGTTCCATTAATATTAGGAGCTCCAGATATAGCTTTTCCTCGATTAAATAATATAAGATTTTGATTTTTGATGCCAGCCCTATTTTTACTCTTATTAAGAGGACTAGTAGAGAGGGGAGCAGGGACTGGATGAACAGTGTATCCTCCGCTTAGAAGAAATTTGGCACATGCTGGAGCTTC…
SR_418	Haloschizopera n. sp. 1	NSH543-17	BOLD:ADG1716	MH976605	861[0n]	Coxf	Coxr2	53.9875	6.23567	28-Jun-2015		NTCCTGTAATCATAAAGACATCGGGACCTTGTATCTTATAGCAGGTGCTTGAGCTGGACTAATTGGGACTGCTCTAAGAATAATTATTCGACTAGAATTGGGAAGACCTGGTTCTTTAATTGGGGATGACCAAATCTATAATGTAGTTGTCACTGCTCACGCATTTATTATAATTTTTTTTATAGTAATACCGGTGCTGATTGGGGGGTTTGGTAACTGGTTAGTTCCATTAATATTAGGAGCTCCAGATATAGCTTTTCCTCGATTAAATAATATAAGATTTTGATTTTTGATGCCAGCCCTATTTTTACTCTTATTAAGAGGACTAGTAGAGAGGGGGGCAGGGACTGGATGAACAGTGTATCCTCCGCTTAGAAGAAATTTGGCACATGCTGGAGC…
SR_100	Haloschizopera pygmaea	NSH022-17	BOLD:ADG3568	MH976528	671[0n]	LCO1490	HCO2198	54.0628	8.01667	01-Jul-2015		AACTTTGTATTTGATAGCTGGAGCTTGAGCTGGCTTAATTGGCACCGCACTTAGAATAATTATTCGATTAGAATTAGGAATGCCAGGATCTCTTATTGGGGATGATCAAATTTATAACGTTGTAGTTACAGCACACGCTTTTATCATAATCTTTTTTATAGTAATGCCTGTTTTAATTGGGGGGTTTGGAAATTGGTTGGTTCCTTTAATGCTGGGGGCCCCAGACATGGCTTTCCCTCGTTTAAATAATATAAGATTTTGATTTCTCATGCCCGCACTTTTTCTACTATTACTAAGAGGATTAATTGAAAGGGGAGTAGGAACGGGATGAACTGTTTACCCCCCATTAAGAGGAAATTTAGCACATGCTGGAGCATCTGTGGATTGTGCAATCTTTTC…
SR_179	Haloschizopera pygmaea	NSH023-17	BOLD:ADG3568	MK037128	592[0n]	LCO1490	HCO2198	54.0875	7.97509	13-Oct-2015		GTCAACAAATCATAAAGATATTGGAACTTTGTATTTGATAGCTGGAGCTTGAGCTGGCTTAATTGGCACCGCACTTAGAATAATTATTCGATTAGAATTAGGAATGCCAGGATCTCTTATTGGGGATGATCAAATTTATAACGTTGTAGTTACAGCACACGCTTTTATCATAATCTTTTTTATAGTAATGCCTGTTTTAATTGGGGGGTTTGGAAATTGGTTGGTTCCTTTAATGCTGGGGGCCCCAGACATGGCTTTCCCTCGTTTAAATAATATAAGATTTTGATTTCTCATGCCCGCACTTTTTCTACTATTACTAAGAGGATTAATTGAAAGGGGAGTAGGAACGGGATGAACTGTTTACCCCCCATTAAGAGGAAATTTAGCACATGCTGGAGC…
SR_188	Haloschizopera pygmaea	NSH024-17	BOLD:ADG3568	MH670548	625[0n]	LCO1490	HCO2198	53.939	7.98111	07-Oct-2015		CTCAACAAATCATAAAGATATTGGAACTTTGTATTTGATAGCTGGAGCTTGAGCTGGCTTAATTGGCACCGCACTTAGAATAATTATTCGATTAGAATTAGGAATGCCAGGATCTCTTATTGGGGATGATCAAATTTATAACGTTGTAGTTACAGCACACGCTTTTATCATAATCTTTTTTATAGTAATGCCTGTTTTAATTGGGGGGTTTGGAAATTGGTTGGTTCCTTTAATGCTGGGGGCCCCAGACATGGCTTTCCCTCGTTTAAATAATATAAGATTTTGATTTCTCATGCCCGCACTTTTTCTACTATTACTAAGAGGATTAATTGAAAGGGGAGTAGGAACGGGATGAACTGTTTACCCCCCATTAAGAGGAAATTTAGCACATGCTGGAGC…
SR_235	Haloschizopera pygmaea	NSH025-17	BOLD:ADG3568	MH976602	699[0n]	LCO1490	CopCOI2198X	54.4099	5.90488	03-Mar-2016		GTCAACAAATCATAAAGATATTGGAACTTTGTATTTGATAGCTGGAGCTTGAGCTGGCTTAATTGGCACCGCACTTAGAATAATTATTCGATTAGAATTAGGAATGCCAGGATCTCTTATTGGGGATGATCAAATTTATAACGTTGTAGTTACAGCACACGCTTTTATCATAATCTTTTTTATAGTAATGCCTGTTTTAATTGGGGGGTTTGGAAATTGGTTGGTTCCTTTAATGCTGGGGGCCCCAGACATGGCTTTCCCTCGTTTAAATAATATAAGATTTTGATTTCTCATGCCCGCACTTTTTCTACTATTACTAAGAGGATTAATTGAAAGGGGAGTAGGAACGGGATGAACTGTTTACCCCCCATTAAGAGGAAATTTAGCACATGCTGGAGC…
DP_166	Haloschizopera pygmaea	NSH026-17	BOLD:ADG3568	MH976611	473[0n]	LCO1490	CopCOI2198X	54.1512	8.01738	07-Oct-2015	Yes	TCAAATTTATAACGTTGTAGTTACAGCACACGCTTTTATCATAATCTTTTTTATAGTAATGCCTGTTTTAATTGGGGGGTTTGGAAATTGGTTGGTTCCTTTAATGCTGGGGGCCCCAGACATGGCTTTCCCTCGTTTAAATAATATAAGATTTTGATTTCTCATGCCCGCACTTTTTCTACTATTACTAAGAGGATTAATTGAAAGGGGAGTAGGAACGGGATGAACTGTTTACCCCCCATTAAGAGGAAATTTAGCACATGCTGGAGCATCTGTGGATTGTGCAATCTTTTCCTTACACTTAGCCGGAATTTCTTCTCTTTTAGGAGCTGTAAATTTTATTAGGACTCTCGGGAATCTTCGGTCTTTAGGGATATGACTAGAAAATATTCCTCTTTT…
DP_111	Haloschizopera pygmaea	NSH027-17	BOLD:ADG3568	MH976597	574[0n]	LCO1490	CopCOI2198X	54.1512	8.01738	07-Oct-2015	Yes	GTCAACAAATCATAAAGATATTGGAACTTTGTATTTGATAGCTGGAGCTTGAGCTGGCTTAATTGGCACCGCACTTAGAATAATTATTCGATTAGAATTAGGAATGCCAGGATCTCTTATTGGGGATGATCAAATTTATAACGTTGTAGTTACAGCACACGCTTTTATCATAATCTTTTTTATAGTAATGCCTGTTTTAATTGGGGGGTTTGGAAATTGGTTGGTTCCTTTAATGCTGGGGGCCCCAGACATGGCTTTCCCTCGTTTAAATAATATAAGATTTTGATTTCTCATGCCCGCACTTTTTCTACTATTACTAAGAGGATTAATTGAAAGGGGAGTAGGAACGGGATGAACTGTTTACCCCCCATTAAGAGGAAATTTAGCACATGCTGGAGC…
SR_604	Haloschizopera pygmaea	NSH028-17	BOLD:ADG3568	MH976598	796[0n]	Coxf	Coxr2	54.1512	8.01738	07-Oct-2015		TGTAATCATAAAGATATCGGAACTTTGTATTTGATAGCTGGAGCTTGAGCTGGCTTAATTGGCACCGCACTTAGAATAATTATTCGATTAGAATTAGGAATGCCAGGATCTCTTATTGGGGATGATCAAATTTATAACGTTGTAGTTACAGCACACGCTTTTATCATAATCTTTTTTATAGTAATGCCTGTTTTAATTGGGGGGTTTGGAAATTGGTTGGTTCCTTTAATGCTGGGGGCCCCAGACATGGCTTTCCCTCGTTTAAATAATATAAGATTTTGATTTCTCATGCCCGCACTTTTTCTACTATTACTAAGAGGATTAATTGAAAGGGGAGTAGGAACGGGATGAACTGTTTACCCCCCATTAAGAGGAAATTTAGCACATGCTGGAGCATCT…
SR_605	Haloschizopera pygmaea	NSH029-17	BOLD:ADG3568	MH976606	764[1n]	Coxf	Coxr2	54.1512	8.01738	07-Oct-2015		AATTATTCGATTAGAATTAGGAATGCCAGGATCTCTTATTGGGGATGATCAAATTTATAACGTTGTAGTTACAGCACACGCTTTTATCATAATCTTTTTTATAGTAATGCCTGTTTTAATTGGGGGGTTTGGAAATTGGTTGGTTCCTTTAATGCTGGGGGCCCCAGACATGGCTTTCCCTCGTTTAAATAATATAAGATTTTGATTTCTCATGCCCGCACTTTTTCTACTATTACTAAGAGGATTAATTGAAAGGGGAGTAGGAACGGGATGAACTGTTTACCCCCCATTAAGAGGAAATTTAGCACATGCTGGAGCATCTGTGGATTGTGCAATCTTTTCCTTACACTTAGCCGGAATTTCTTCTCTTTTAGGAGCTGTAAATTTTATTAGGACTCT…
SR_033	Haloschizopera pygmaea	NSH030-17	BOLD:ADG3568	MH976556	669[0n]	LCO1490	HCO2198	54.0628	8.01667	19-Mar-2014		GATATTGGAACTTTGTATTTGATAGCTGGAGCTTGAGCTGGCTTAATTGGCACCGCACTTAGAATAATTATTCGATTAGAATTAGGAATGCCAGGATCTCTTATTGGGGATGATCAAATTTATAACGTTGTAGTTACAGCACACGCTTTTATCATAATCTTTTTTATAGTAATGCCTGTTTTAATTGGGGGGTTTGGAAATTGGTTGGTTCCTTTAATGCTGGGGGCCCCAGACATGGCTTTCCCTCGTTTAAATAATATAAGATTTTGATTTCTCATGCCCGCACTTTTTCTACTATTACTAAGAGGATTAATTGAAAGGGGAGTAGGAACGGGATGAACTGTTTACCCCCCATTAAGAGGAAATTTAGCACATGCTGGAGCATCTGTGGATTGTGCA…
DP_110	Haloschizopera pygmaea	NSH031-17	BOLD:ADG3568	MH976609	643[0n]	LCO1490	CopCOI2198X	54.1512	8.01738	07-Oct-2015	Yes	GTCAACAAATCATAAAGATATTGGAACTTTGTATTTGATAGCTGGAGCTTGAGCTGGCTTAATTGGCACCGCACTTAGAATAATTATTCGATTAGAATTAGGAATGCCAGGATCTCTTATTGGGGATGATCAAATTTATAACGTTGTAGTTACAGCACACGCTTTTATCATAATCTTTTTTATAGTAATGCCTGTTTTAATTGGGGGGTTTGGAAATTGGTTGGTTCCTTTAATGCTGGGGGCCCCAGACATGGCTTTCCCTCGTTTAAATAATATAAGATTTTGATTTCTCATGCCCGCACTTTTTCTACTATTACTAAGAGGATTAATTGAAAGGGGAGTAGGAACGGGATGAACTGTTTACCCCCCATTAAGAGGAAATTTAGCACATGCTGGAGC…
DP_237	Haloschizopera pygmaea	NSH032-17	BOLD:ADG3568	MK037043	477[2n]	jgLCO1490	jgHCO2198	54.0875	7.97509	13-Oct-2015	Yes	TCGATTAGAATTAGGAATGCCAGGATCTCTTANTGGGGATGATCAAATTTATAACGTTGTAGTTACAGCACACGCTTTTATCATAATCTTTTTTATAGTAATGCCTGTTTTAATTGGGGGGTTTGGAAATTGGTTGGTTCCTTTAATGCTGGGGGCCCCAGACATGGCTTTCCCTCGTTTAAATAATATAAGATTTTGATTTCTCATGCCCGCACTTTTTCTACTATTACTAAGAGGATTAATTGAAAGGGGAGTAGGAACGGGATGAACTGTTTACCCCCCATTAAGAGGAAATTTAGCACATGCTGGAGCATCTGTGGATTGTGCAATCTTTTCCTTACACTTAGCCGGAATTTCTTCTCTTTTAGGAGCTGTAAATTTTATTAGGACTCTCGGGAA…
SR_402	Haloschizopera pygmaea	NSH033-17	BOLD:ADG3568	MH976614	699[1n]	LCO1490	CopCOI2198X	54.2548	7.96149	13-Oct-2015		GTCAACAAATCATAAAGATATTGGAACTTTGTATTTGATAGCTGGAGCTTGAGCTGGCTTAATTGGCACCGCACTTAGAATAATTATTCGATTAGAATTAGGAATGCCAGGATCTCTTATTGGGGATGATCAAATTTATAACGTTGTAGTTACAGCACACGCTTTTATCATAATCTTTTTTATAGTAATGCCTGTTTTAATTGGGGGGTTTGGAAATTGGTTGGTTCCTTTAATGCTGGGGGCCCCAGACATGGCTTTCCCTCGTTTAAATAATATAAGATTTTGATTTCTCATGCCCGCACTTTTTCTACTATTACTAAGAGGATTAATTGAAAGGGGAGTAGGAACGGGATGAACTGTTTACCCCCCATTAAGAGGAAATTTAGCACATGCTGGAGC…
DP_170	Haloschizopera pygmaea	NSH034-17	BOLD:ADG3568	MH976601	373[0n]	LCO1490	CopCOI2198X	55.016	5.47071	10-Mar-2015	Yes	TTACAGCACACGCTTTTATCATAATCTTTTTTATAGTAATGCCTGTTTTAATTGGGGGGTTTGGAAATTGGTTGGTTCCTTTAATGCTGGGGGCCCCAGACATGGCTTTCCCTCGTTTAAATAATATAAGATTTTGATTTCTCATGCCCGCACTTTTTCTACTATTACTAAGAGGATTAATTGAAAGGGGAGTAGGAACGGGATGAACTGTTTACCCCCCATTAAGAGGAAATTTAGCACATGCTGGAGCATCTGTGGATTGTGCAATCTTTTCCTTACACTTAGCCGGAATTTCTTCTCTTTTAGGAGCTGTAAATTTTATTAGGACTCTCGGGAATCTTCGGTCTTTAGGGATATGACTAGAAAATATTCCN
DP_109	Haloschizopera pygmaea	NSH503-17	BOLD:ADG3568	MH976612	785[0n]	Coxf	Coxr2	54.1512	8.01738	07-Oct-2015		AGAATAATTATTCGATTAGAATTAGGAATGCCAGGATCTCTTATTGGGGATGATCAAATTTATAACGTTGTAGTTACAGCACACGCTTTTATCATAATCTTTTTTATAGTAATGCCTGTTTTAATTGGGGGGTTTGGAAATTGGTTGGTTCCTTTAATGCTGGGGGCCCCAGACATGGCTTTCCCTCGTTTAAATAATATAAGATTTTGATTTCTCATGCCCGCACTTTTTCTACTATTACTAAGAGGATTAATTGAAAGGGGAGTAGGAACGGGATGAACTGTTTACCCCCCATTAAGAGGAAATTTAGCACATGCTGGAGCATCTGTGGATTGTGCAATCTTTTCCTTACACTTAGCCGGAATTTCTTCTCTTTTAGGAGCTGTAAATTTTATTAGG…
SR_175	Harpacticus flexus	NSH275-17	BOLD:ACS7639	MH670551	708[0n]	jgLCO1490	jgHCO2198	54.4667	6.19483	19-Jun-2015		GTCGACGAATCATAAGGACATTGGAACTTTATATTTACTAAGAGGAATATGAGCAGGAATTTTAGGGGCTGCCATAAGAGTAATTATCCGAATTGAACTAGGACAAGCAGGAACTTTAATTCAAGATGAACAAATTTATAACGTGATAGTTACTTCACATGCTTTTATTATAATTTTTTTTATAGTTATACCAATTTTAATTGGGGGTTTTGGTAATTGGCTTGTCCCCCTAATATTAGGGGCTCCAGACATAGCTTTCCCTCGCTTGAACAATATAAGATTCTGATTTTTAATACCTTCACTAGTTCTAATAATCGTAAGAAGAGTAGTGGAAGGGGGAGCAGGAACTGGTTGAACAGTTTACCCACCCCTTAGGAGAAATTTAGCCCACGGGGGAAG…
SR_454	Harpacticus flexus	NSH276-17		MH976616	451[0n]	LCO1490	CopCOI2198X	53.5091	8.12408	18-Jul-2016		AGCAGTAATTATTCTAATTGAACTAGGACAAGCAGGAACTTTAATTCAAGATGAACAAATTTATAACGTGATAGTTACTTCACATGCTTTTATTATAATTTTTTTTATAGTTATACCAATTTTAATTGGGGGTTTTGGTAATTGGCTTGTCCCCCTAATATTAGGAGCTCCAGACATAGCTTTCCCTCGCTTAAACAATATAAGATTCTGATTTTTAATACCTTCACTAGTTCTAATAATCGTAAGAAGAGTAGTGGAAGGGGGAGCAGGAACTGGTTGAACAGTTTACCCTCCCCTTAGGAGAAATTTAGCCCACGGGGGAAGAGCAGTAGATTTAGTGATTTTTTCACTACATCTAGCCGGAGTATCTTCTTTATTAGGGGGTGGGAATTTTATGAG…
DP_006	Harpacticus flexus	NSH278-17	BOLD:ACS7639	MH976615	626[0n]	LCO1490	CopCOI2198X	53.5091	8.12408	18-Jul-2016		GTCAACAAATCATAAAGATATTGGAACTTTATATTTACTAAGAGGAATATGAGCAGGAATTTTAGGGGCTGCCATAAGAGTAATTATCCGAATTGAACTAGGACAAGCAGGAACTTTAATTCAAGATGAACAAATTTATAACGTGATAGTTACTTCACATGCTTTTATTATAATTTTTTTTATAGTTATACCAATTTTAATTGGGGGTTTTGGTAATTGGCTTGTCCCCCTAATATTAGGGGCTCCAGACATAGCTTTCCCTCGCTTAAACAATATAAGATTCTGATTTTTAATACCTTCACTAGTTCTAATAATCGTAAGAAGAGTAGTGGAAGGGGGAGCAGGAACTGGTTGAACAGTTTACCCTCCCCTTAGGAGAAATTTAGCCCACGGGGGAAG…
SR_457	Harpacticus flexus	NSH279-17	BOLD:ACS7639	MH976619	538[0n]	LCO1490	CopCOI2198X	53.5091	8.12408	18-Jul-2016		GTCACACCATCATAAAGTTATTGGTTCTTTATATTTACTAAGAGGAATATGAGCAGGAATTGTAGGGGCTCCCATAAGAGTAATCATCCGAATTGAACTGGGACAAGCAGGAACTTTAATTCAAGATGAACAAATTTATAACGTGATAGTTACTTCACATGCTTTTATTATAATTTTTTTTATAGTTATACCAATTTTAATTGGGGGTTTTGGTAATTGGCTTGTCCCCCTAATATTAGGGGCTCCAGACATAGCTTTCCCTCGCTTAAACAATATAAGATTCTGATTTTTAATACCTTCACTAGTTCTAATAATCGTAAGAAGAGTAGTGGAAGGGGGAGCAGGAACTGGTTGAACAGTTTACCCTCCCCTTAGGAGAAATTTAGCCCACGGGGGAAG…
SR_474	Harpacticus flexus	NSH281-17	BOLD:ACS7639	MH976620	699[0n]	LCO1490	CopCOI2198X	53.5091	8.12408	18-Jul-2016		GTCAACAAATCATAAAGATATTGGAACTTTATATTTACTAAGAGGAATATGAGCAGGAATTTTAGGGGCTGCCATAAGAGTAATTATCCGAATTGAACTAGGACAAGCAGGAACTTTAATTCAAGATGAACAAATTTATAACGTGATAGTTACTTCACATGCTTTTATTATAATTTTTTTTATAGTTATACCAATTTTAATTGGGGGTTTTGGTAATTGGCTTGTCCCCCTAATATTAGGGGCTCCAGACATAGCTTTCCCTCGCTTAAACAATATAAGATTCTGATTTTTAATACCTTCACTAGTTCTAATAATCGTAAGAAGAGTAGTGGAAGGGGGAGCAGGAACTGGTTGAACAGTTTACCCTCCCCTTAGGAGAAATTTAGCCCACGGGGGAAG…
SR_176	Harpacticus flexus	NSH282-17	BOLD:ACS7639	MH976618	613[0n]	LCO1490	CopCOI2198X	55.5033	4.17283	19-Jun-2015		GTCAACAAATCATAAAGATATTGGAACTTTATATTTACTAAGAGGAATATGAGCAGGAATTTTAGGGGCTGCCATAAGAGTAATTATCCGAATTGAACTAGGACAAGCAGGAACTTTAATTCAAGATGAACAAATTTATAACGTGATAGTTACTTCACATGCTTTTATTATAATTTTTTTTATAGTTATACCAATTTTAATTGGGGGTTTTGGTAATTGGCTTGTCCCCCTAATATTAGGGGCTCCAGACATAGCTTTCCCTCGCTTAAACAATATAAGATTCTGATTTTTAATACCTTCACTAGTTCTAATAATCGTAAGAAGAGTAGTGGAAGGGGGAGCAGGAACTGGTTGAACAGTTTACCCTCCCCTTAGGAGAAATTTAGCCCACGGGGGAAG…
SR_117	Heteropsyllus curticaudatus	NSH084-17	BOLD:ADF8798	MH670554	657[0n]	LCO1490	HCO2198	54.0628	8.01667	01-Jul-2015		ACTCTATATTTACTAGCGGGAGCTTGGGGGGGCATAGTGGGCACTGGCCTTAGAATGATTATTCGAGTGGAGTTAGGACAGCCGGGCTCATTAATTGGGGATGATCAGATTTACAATGTAGTAGTGACTGCCCATGCTTTTATTATAATTTTTTTTATGGTTATGCCGGTACTGATCGGAGGGTTCGGAAATTGGCTAGTGCCATTGATGTTAGGGGCTCCGGATATGGCTTTCCCCCGATTAAATAATATAAGGTTTTGGTTTTTACTGCCAGCATTGGCCATGCTCCTATTGAGGAGGGGGGTTGAGAGAGGGGCAGGCACAGGATGGACTGTCTACCCTCCTTTGAGGGGGAATCTGGCTCACAGAGGCGCCTCTGTTGATTTTGCTATCTTCTCA…
SR_119	Heteropsyllus curticaudatus	NSH085-17	BOLD:ADF8798	MK037014	559[0n]	LCO1490	HCO2198	54.0628	8.01667	30-Jun-2015		TATTGGGACTCTATATTTACTAGCGGGAGCTTGGGGGGGCATAGTGGGCACTGGCCTTAGAATGATTATTCGAGTGGAGTTAGGACAGCCGGGCTCATTAATTGGGGATGATCAGATTTACAATGTAGTAGTGACTGCCCATGCTTTTATTATAATTTTTTTTATGGTTATGCCGGTACTGATCGGAGGATTCGGAAATTGGCTAGTGCCATTGATGTTAGGGGCTCCGGATATGGCTTTCCCCCGATTAAATAATATAAGGTTTTGGTTTTTACTGCCAGCATTGGCCATGCTCCTATTGAGGAGGGGGGTTGAGAGAGGGGCAGGCACAGGATGGACTGTCTACCCTCCTTTGAGGGGGAATCTGGCTCACAGGGGCGCCTCTGTTGATTTTGCTAT…
SR_143	Heteropsyllus curticaudatus	NSH086-17	BOLD:ADF8798	MH976538	626[0n]	jgLCO1490	jgHCO2198	54.0628	8.01667	21-Jun-2015		GTCAACAATTCATAAGGATGTGGGGACTCTATATTTACTAGCGGGAGCTTGGGGGGGCATAGTGGCCACTGGCCTTAGAATGATTATTCGAGTGGAGTTAGGACAGCCGGGCTCATTAATTGGGGATGATCAGATTTACAATGTAGTAGTGACTGCCCATGCTTTTATTATAATTTTTTTTATGGTTATGCCGGTACTGATCGGAGGGTTCGGAAATTGGCTAGTGCCATTGATGTTAGGGGCTCCGGATATGGCTTTCCCCCGATTAAATAATATAAGGTTTTGGTTTTTACTGCCAGCATTGGCCATGCTCCTATTGAGGAGGGGGGTTGAGAGAGGGGCAGGCACAGGATGGACTGTCTACCCTCCTTTGAGGGGGAATCTGGCTCACAGGGGCGC…
SR_144	Heteropsyllus curticaudatus	NSH087-17	BOLD:ADF8798	MK037150	624[0n]	jgLCO1490	jgHCO2198	54.829	5.57867	21-Jun-2015		GTCAACAAATCATAAAGATATTGGGACTCTATATTTACTAGCGGGAGCTTGGGGGGGCATAGTGGGCACTGGCCTTAGAATGATTATTCGAGTGGAGTTAGGACAGCCGGGCTCATTAATTGGGGATGATCAGATTTACAATGTAGTAGTGACTGCCCATGCTTTTATTATAATTTTTTTTATGGTTATGCCGGTACTGATCGGAGGGTTCGGAAATTGGCTAGTGCCATTGATGTTAGGGGCTCCGGATATGGCTTTCCCCCGATTAAATAATATAAGGTTTTGGTTTTTACTGCCAGCATTGGCCATGCTCCTATTGAGGAGGGGGGTTGAGAGAGGGGCAGGCACAGGATGGACTGTCTACCCTCCTTTGAGGGGGAATCTGGCTCACAGGGGCGC…
SR_178	Heteropsyllus curticaudatus	NSH088-17	BOLD:ADF8798	MH976617	507[0n]	LCO1490	CopCOI2198X	55.5033	4.17283	13-Oct-2015		GTCAACAAATCATAAAGATATTGGGACTCTATATTTACTAGCGGGAGCTTGGGGGGGCATAGTGGGCACTGGCCTTAGAATGATTATTCGAGTGGAGTTAGGACAGCCGGGCTCATTAATTGGGGATGATCAGATTTACAATGTAGTAGTGACTGCCCATGCTTTTATTATAATTTTTTTTATGGTTATGCCGGTACTGATCGGAGGGTTCGGAAATTGGCTAGTGCCATTGATGTTAGGGGCTCCGGATATGGCTTTCCCCCGATTAAATAATATAAGGTTTTGGTTTTTACTGCCAGCATTGGCCATGCTCCTATTGAGGAGGGGGGTTGAGAGAGGGGCAGGCACAGGATGGACTGTCTACCCTCCTTTGAGGGGGAATCTGGCTCACAGGGGCGC…
DP_104	Heteropsyllus curticaudatus	NSH089-17	BOLD:ADF8798	MK036919	639[0n]	LCO1490	CopCOI2198X	54.1512	8.01738	07-Oct-2015	Yes	GTCAACAAATCATAAAGATATTGGGACTCTATATTTACTAGCGGGAGCTTGGGGGGGCATAGTGGGCACTGGCCTTAGAATGATTATTCGAGTGGAGTTAGGACAGCCGGGCTCATTAATTGGGGATGATCAGATTTACAATGTAGTAGTGACTGCCCATGCTTTTATTATAATTTTTTTTATGGTTATGCCGGTACTGATCGGAGGGTTCGGAAATTGGCTAGTGCCATTGATGTTAGGGGCTCCGGATATGGCTTTCCCCCGATTAAATAATATAAGGTTTTGGTTTTTACTGCCAGCATTGGCCATGCTCCTATTGAGGAGGGGGGTTGAGAGAGGGGCAGGCACAGGATGGACTGTCTACCCTCCTTTGAGGGGGAATCTGGCTCACAGAGGCGC…
DP_105	Heteropsyllus curticaudatus	NSH090-17	BOLD:ADF8798	MK037107	639[2n]	LCO1490	CopCOI2198X	54.1512	8.01738	07-Oct-2015	Yes	TCAACAAATCATAAAGATATTGGGACTCTATATTTACTAGCGGGAGCTTGGGGGGGCATAGTGGGCACTGGCCTTAGAATGATTATTCGAGTGGAGTTAGGACAGCCGGGCTCATTAATTGGGGATGATCAGATTTACAATGTAGTAGTGACTGCCCATGCTTTTATTATAATTTTTTTTATGGTTATGCCGGTACTGATCGGAGGGTTCGGAAATTGGCTAGTGCCATTGATGTTAGGGGCTCCGGATATGGCTTTCCCCCGATTAAATAATATAAGGTTTTGGTTTTTACTGCCAGCATTGGCCATGCTCCTATTGAGGAGGGGGGTTGAGAGAGGGGCAGGCACAGGATGGACTGTCTACCCTCCTTTGAGGGGGAATCTGGCTCACAGGGGCGCC…
DP_268	Heteropsyllus curticaudatus	NSH504-17	BOLD:ADF8798	MH670584	858[3n]	Coxf	Coxr2	55.04	6.32985	08-Mar-2016	Yes	ATCGGGACTCTATATTTACTAGCGGGAGCTTGGGGGGGCATAGTGGGCACTGGCCTTAGAATGATTATTCGAGTGGAGTTAGGACAGCCGGGCTCATTAATTGGGGATGATCAGATTTACAATGTAGTAGTGACTGCCCATGCTTTTATTATAATTTTTTTTATGGTTATGCCGGTACTGATCGGAGGGTTCGGAAATTGGCTAGTGCCATTGATGTTAGGGGCTCCGGATATGGCTTTCCCCCGATTAAATAATATAAGGTTTTGGTTTTTACTGCCAGCATTGGCCATGCTCCTATTGAGGAGGGGGGTTGAGAGAGGGGCAGGCACAGGATGGACTGTCTACCCTCCTTTGAGGGGGAATCTGGCTCACAGGGGCGCCTCTGTTGATTTTGCTATC…
DP_319	Heteropsyllus curticaudatus	NSH505-17	BOLD:ADF8798	MK037115	796[4n]	Coxf	Coxr2	55.04	6.32985	08-Mar-2016	Yes	TCGGGACTCTATATTTACTAGCGGGAGCTTGGGGGGGCATAGTGGGCACTGGCCTTAGAATGATTATTCGAGTGGAGTTAGGACAGCCGGGCTCATTAATTGGGGATGATCAGATTTACAATGTAGTAGTGACTGCCCATGCTTTTATTATAATTTTTTTTATGGTTATGCCGGTACTGATCGGAGGGTTCGGAAATTGGCTAGTGCCATTGATGTTAGGGGCTCCGGATATGGCTTTCCCCCGATTAAATAATATAAGGTTTTGGTTTTTACTGCCAGCATTGGCCATGCTCCTATTGAGGAGGGGGGTTGAGAGAGGGGCAGGCACAGGATGGACTGTCTACCCTCCTTTGAGGGGGAATCTGGCTCACAGGGGCGCCTCTGTTGATTTTGCTATCT…
DP_320	Heteropsyllus curticaudatus	NSH506-17	BOLD:ADF8798	MK506114	783[2n]	Coxf	Coxr2	55.04	6.32985	08-Mar-2016	Yes	CCTGTAATCATAAAGATATCGGGACTCTATATTTACTAGCGGGAGCTTGGGGGGGCATAGTGGGCACTGGCCTTAGAATGATTATTCGAGTGGAGTTAGGACAGCCGGGCTCATTAATTGGGGATGATCAGATTTACAATGTAGTAGTGACTGCCCATGCTTTTATTATAATTTTTTTTATGGTTATGCCGGTACTGATCGGAGGGTTCGGAAATTGGCTAGTGCCATTGATGTTAGGGGCTCCGGATATGGCTTTCCCCCGATTAAATAATATAAGGTTTTGGTTTTTACTGCCAGCATTGGCCATGCTCCTATTGAGGAGGGGGGTTGAGAGAGGGGCAGGCACAGGATGGACTGTCTACCCTCCTTTGAGGGGGAATCTGGCTCACAGGGGCGCCT…
DP_321	Heteropsyllus curticaudatus	NSH507-17	BOLD:ADF8798	MK037048	757[1n]	Coxf	Coxr2	55.04	6.32985	08-Mar-2016	Yes	GGGCTCTATATTTACTAGCGGGAGCTTGGGGGGGCATAGTGGGCACTGGCCTTAGAATGATTATTCGAGTGGAGTTAGGACAGCCGGGCTCATTAATTGGGGATGATCAGATTTACAATGTAGTAGTGACTGCCCATGCTTTTATTATAATTTTTTTTATGGTTATGCCGGTACTGATCGGAGGGTTCGGAAATTGGCTAGTGCCATTGATGTTAGGGGCTCCGGATATGGCTTTCCCCCGATTAAATAATATAAGGTTTTGGTTTTTACTGCCAGCATTGGCCATGCTCCTATTGAGGAGGGGGGTTGAGAGAGGGGCAGGCACAGGATGGACTGTCTACCCTCCTTTGAGGGGGAATCTGGCTCACAGGGGCGCCTCTGTTGATTTTGCTATCTTCT…
DP_322	Heteropsyllus curticaudatus	NSH508-17	BOLD:ADF8798	MK037041	819[1n]	Coxf	Coxr2	55.1404	6.11836	08-Mar-2016	Yes	CTGTAATCATAAAGATATCGGGACTCTATATTTACTAGCGGGAGCTTGGGGGGGCATAGTGGGCACTGGCCTTAGAATGATTATTCGAGTGGAGTTAGGACAGCCGGGCTCATTAATTGGGGATGATCAGATTTACAATGTAGTAGTGACTGCCCATGCTTTTATTATAATTTTTTTTATGGTTATGCCGGTACTGATCGGAGGATTCGGAAATTGGCTAGTGCCATTGATGTTAGGGGCTCCGGATATGGCTTTCCCCCGATTAAATAATATAAGGTTTTGGTTTTTACTGCCAGCATTGGCCATGCTCCTATTGAGGAGGGGGGTTGAGAGAGGGGCAGGCACAGGATGGACTGTCTACCCTCCTTTGAGGGGGAATCTGGCTCACAGGGGCGCCTC…
SR_646	Heteropsyllus curticaudatus	NSH569-17	BOLD:ADF8798	MK037034	747[0n]	Coxf	Coxr2	55.04	6.32985	08-Mar-2016		TCCTGTAATCATAAAGATATCGGGACTCTATATTTACTAGCGGGAGCTTGGGGGGGCATAGTGGGCACTGGCCTTAGAATGATTATTCGAGTGGAGTTAGGACAGCCGGGCTCATTAATTGGGGATGATCAGATTTACAATGTAGTAGTGACTGCCCATGCTTTTATTATAATTTTTTTTATGGTTATGCCGGTACTGATCGGAGGGTTCGGAAATTGGCTAGTGCCATTGATGTTAGGGGCTCCGGATATGGCTTTCCCCCGATTAAATAATATAAGGTTTTGGTTTTTACTGCCAGCATTGGCCATGCTCCTATTGAGGAGGGGGGTTGAGAGAGGGGCAGGCACAGGATGGACTGTCTACCCTCCTTTGAGGGGGAATCTGGCTCACAGGGGCGCC…
SR_148	Laophonte longicaudata	NSH251-17	BOLD:ADG3225	MK037071	628[0n]	LCO1490	CopCOI2198X	54.829	5.57867	21-Jun-2015		GTCAACAAATCATAAAGATATTGGTACTCTTTACTTAATTGCGGGGGCATGGGGGGGAATAATTGGCACAGGCCTTAGAATAATTATCCGGCTAGAGTTGGGCCAACCTGGCTCTCTAATTGGTGATGACCAAATCTATAATGTAGTAGTAACAGCCCACGCTTTTATTATAATTTTTTTCATAGTTATACCTATTTTAATTGGGGGGTTTGGAAATTGATTAGTCCCCTTAATATTAGGGGCTCCGGATATGGCCTTCCCCCGATTAAATAATATAAGATTTTGATTTCTAGTTCCAGCTCTAATACTCCTCCTTTTAAGGGGTTTGGTGGAGAGGGGGGCTGGAACCGGGTGAACTGTTTATCCCCCCTTGAGGAGAAATATCGCGCACAGGGGGGC…
SR_149	Laophonte longicaudata	NSH252-17	BOLD:ADG3225	MH976622	560[0n]	jgLCO1490	jgHCO2198	54.829	5.57867	21-Jun-2015		GTCAACAAATCATAAAGATATTGGTACTCTTTACTTAATTGCGGGGGCATGGGGGGGAATAATTGGCACAGGCCTTAGAATAATTATCCGGCTAGAGTTGGGCCAACCTGGCTCTCTAATTGGTGATGACCAAATCTATAATGTAGTAGTAACAGCCCACGCTTTTATTATAATTTTTTTCATAGTTATACCTATTTTAATTGGGGGGTTTGGAAATTGATTAGTCCCCTTAATATTAGGGGCTCCGGATATGGCCTTCCCCCGATTAAATAATATAAGATTTTGATTTCTAGTTCCAGCTCTAATACTCCTCCTTTTAAGGGGTTTGGTGGAGAGGGGGGCTGGAACCGGGTGAACTGTTTATCCCCCCTTGAGGAGAAATATCGCGCACAGGGGGGC…
SR_236	Laophonte longicaudata	NSH253-17	BOLD:ADG3225	MH976623	699[0n]	LCO1490	CopCOI2198X	54.2335	6.38367	08-Oct-2015		GTCAACAAATCATAAAGATATTGGTACTCTTTACTTAATTGCGGGGGCATGGGGGGGAATAATTGGCACAGGCCTTAGAATAATTATCCGGCTAGAGTTGGGCCAACCTGGCTCTCTAATTGGTGATGACCAAATCTATAATGTAGTAGTAACAGCCCACGCTTTTATTATAATTTTTTTCATAGTTATACCTATTTTAATTGGGGGGTTTGGAAATTGATTAGTCCCCTTAATATTAGGGGCTCCGGATATGGCCTTCCCCCGATTAAATAATATAAGATTTTGATTTCTAGTTCCAGCTCTAATACTCCTCCTTTTAAGGGGTTTGGTGGAGAGGGGGGCTGGAACCGGGTGAACTGTTTATCCCCCCTTGAGGAGAAATATCGCGCACAGGGGGGC…
SR_036	Laophonte longicaudata	NSH254-17	BOLD:ADG3225	MK037073	660[0n]	LCO1490	HCO2198	54.0637	8.01567	18-Sep-2014		GTACTCTTTACTTAATTGCGGGGGCATGGGGGGGAATAATTGGCACAGGCCTTAGAATAATTATCCGGCTAGAGTTGGGCCAACCTGGCTCTCTAATTGGTGATGACCAAATCTATAATGTAGTAGTAACAGCCCACGCTTTTATTATAATTTTTTTCATAGTTATACCTATTTTAATTGGGGGGTTTGGAAATTGATTAGTCCCCTTAATATTAGGGGCTCCGGATATGGCCTTCCCCCGATTAAATAATATAAGATTTTGATTTCTAGTTCCAGCTCTAATACTCCTCCTTTTAAGGGGTTTGGTGGAGAGGGGGGCTGGAACCGGGTGAACTGTTTATCCCCCCTTGAGGAGAAATATCGCGCACAGGGGGGCCTCCGTAGATTTTGCTATTTTCT…
DP_260	Laophonte longicaudata	NSH255-17	BOLD:ADG3225	MK036915	844[0n]	Coxf	Coxr2	54.2335	6.38367	08-Mar-2016	Yes	CCTGTAATCATAAAGATATCGGTACTCTTTACTTAATTGCGGGGGCATGGGGGGGAATAATTGGTACAGGCCTTAGAATAATTATCCGGCTAGAGTTGGGCCAACCTGGCTCTCTAATTGGTGATGACCAAATCTATAATGTAGTAGTAACAGCCCACGCTTTTATTATAATTTTTTTTATAGTTATACCTATTTTAATTGGGGGGTTTGGAAATTGATTAGTTCCCTTAATATTAGGGGCTCCGGATATGGCCTTCCCCCGATTAAATAATATAAGATTTTGATTTCTAGTTCCAGCTCTAATACTCCTCCTTTTAAGGGGTTTGGTGGAGAGGGGGGCTGGAACCGGGTGAACTGTTTATCCCCCCTTGAGGAGAAATATCGCGCACAGGGGGGCCT…
SR_237	Laophonte longicaudata	NSH256-17	BOLD:ADG3225	MH976626	699[0n]	LCO1490	CopCOI2198X	54.4667	6.19483	30-Jun-2015		GTCAACAAATCATAAAGATATTGGTACTCTTTACTTAATTGCGGGGGCATGGGGGGGAATAATTGGTACAGGCCTTAGAATAATTATCCGGCTAGAGTTGGGCCAACCTGGCTCTCTAATTGGTGATGACCAAATCTATAATGTAGTAGTAACAGCCCACGCTTTTATTATAATTTTTTTTATAGTTATACCTATTTTAATTGGGGGGTTTGGAAATTGATTAGTTCCCTTAATATTAGGGGCTCCGGATATGGCCTTCCCCCGATTAAATAATATAAGATTTTGATTTCTAGTCCCAGCTCTAATACTCCTCCTTTTGAGGGGTTTGGTGGAGAGGGGGGCTGGAACCGGGTGAACTGTTTATCCCCCCTTAAGGAGAAATATCGCGCACAGGGGGGC…
DP_261	Laophonte longicaudata	NSH257-17	BOLD:ADG3225	MH976621	789[0n]	Coxf	Coxr2	55.04	6.32985	08-Mar-2016	Yes	TAATCATAAAGATATCGGTACTCTTTACTTAATTGCGGGGGCATGGGGGGGAATAATTGGTACAGGCCTTAGAATAATTATCCGGCTAGAGTTGGGCCAACCTGGCTCTCTAATTGGTGATGACCAAATCTATAATGTAGTAGTAACAGCCCACGCTTTTATTATAATTTTTTTTATAGTTATACCTATTTTAATTGGGGGGTTTGGAAATTGATTAGTTCCCTTAATATTAGGGGCTCCGGATATGGCCTTCCCCCGATTAAATAATATAAGATTTTGATTTCTAGTCCCAGCTCTAATACTCCTCCTTTTGAGGGGTTTGGTGGAGAGGGGGGCTGGAACCGGGTGAACTGTTTATCCCCCCTTGAGGAGAAATATCGCGCACAGGGGGGCCTCCGT…
SR_591	Leptastacus aff. laticaudatus 1	NSH263-17	BOLD:ADG1430	MH976644	774[2n]	Coxf	Coxr2	55.6626	4.13445	02-Mar-2016		NGGAACTTTATACCTTTTGGCGGGGGCTTGAGGGGGGTTAGTTGGAATAGGTTTAAGAATTATTATTCGTGTAGAGTTAGCTCAAATTGGAATAGTAATTGGTGACGATCAAATTTATAATGTGGTTGTAACTGCGCATGCATTTATTATAATTTTTTTTATGGTGATGCCTATTTTAATTGGGGGATTTGGAAACTGATTAGTCCCATTAATATTAGGGGCCCCAGATATGGCTTTTCCTCGCTTAAACAATATAAGATTTTGATTTTTATTGCCTGCATTGATGCTTTTATTATTAAGAAGAGGAGTAGAGAGAGGAGCAGGCACGGGTTGAACAGTGTACCCTCCTCTAAGATTAGGGCAAAGACACAGGGGAGCTTCTGTCGATTTTGCTATTTT…
DP_195	Leptastacus aff. laticaudatus 1	NSH264-17	BOLD:ADG1430	MH976645	814[1n]	Coxf	Coxr2	53.9002	6.56187	09-Oct-2015	Yes	ATCGGAACTTTATACCTTTTGGCGGGGGCTTGAGGGGGGTTAGTTGGAATAGGTTTAAGAATTATTATTCGTGTAGAGTTAGCTCAAATTGGAATAGTAATTGGTGACGATCAAATTTATAATGTGGTTGTAACTGCGCATGCATTTATTATAATTTTTTTTATGGTGATGCCTATTTTAATTGGGGGATTTGGAAACTGATTAGTCCCATTAATATTAGGGGCCCCAGATATGGCTTTTCCTCGCTTAAACAATATAAGATTTTGATTTTTATTGCCTGCATTGATGCTTTTATTATTAAGAAGAGGAGTAGAGAGAGGAGCAGGCACGGGCTGAACAGTGTACCCTCCTCTAAGATTAGGGCAAAGACACAGGGGAGCTTCTGTCGATTTTGCTATT…
SR_182	Leptastacus aff. laticaudatus 1	NSH265-17	BOLD:ADG1430	MH976652	636[0n]	LCO1490	HCO2198	54.1777	7.44785	13-Oct-2015	Yes	GTCAACAAATCATAAAGATATTGGAACTTTATACCTTTTGGCGGGGGCTTGAGGGGGGTTAGTTGGAATAGGTTTAAGAATTATTATTCGTGTAGAGTTAGCTCAAATTGGAATAGTAATTGGTGACGATCAAATTTATAATGTGGTTGTAACTGCGCATGCATTTATTATAATTTTTTTTATGGTGATGCCTATTTTAATTGGGGGATTTGGAAACTGATTAGTCCCATTAATATTAGGGGCCCCAGATATGGCTTTTCCTCGCTTAAACAATATAAGATTTTGATTTTTATTGCCTGCATTGATGCTTTTATTATTAAGAAGAGGAGTAGAGAGAGGAGCAGGCACGGGCTGAACAGTGTACCCTCCTCTAAGATTAGGGCAAAGACACAGGGGAGC…
DP_198	Leptastacus aff. laticaudatus 1	NSH266-17	BOLD:ADG1430	MH976638	765[3n]	Coxf	Coxr2	54.7069	7.61464	09-Mar-2016	Yes	TCGGAACTTTATACCTTTTGGCGGGGGCTTGAGGGGGGTTAGTTGGAATAGGTTTAAGAATTATTATTCGTGTAGAGTTAGCTCAAATTGGAATAGTAATTGGTGACGATCAAATTTATAATGTGGTTGTAACTGCGCATGCATTTATTATAATTTTTTTTATGGTGATGCCTATTTTAATTGGGGGATTTGGAAACTGATTAGTCCCATTAATATTAGGGGCCCCAGATATGGCTTTTCCTCGCTTAAACAATATAAGATTTTGATTTTTATTGCCTGCATTGATGCTTTTATTATTAAGAAGAGGAGTAGAGAGAGGAGCAGGCACGGGCTGAACAGTGTACCCTCCTTTAAGATTAGGGCAAAGACACAGGGGAGCTTCTGTCGATTTTGCTATTT…
SR_569	Leptastacus aff. laticaudatus 1	NSH267-17	BOLD:ADG1430	MH976636	692[0n]	LCO1490	CopCOI2198X	54.7069	7.61464	09-Mar-2016		GTCAACAAATCATAAAGATATTGGAACTTTATACCTTTTGGCGGGGGCTTGAGGGGGGTTAGTTGGAATAGGTTTAAGAATTATTATTCGTGTAGAGTTAGCTCAAATTGGAATAGTAATTGGTGACGATCAAATTTATAATGTGGTTGTAACTGCGCATGCATTTATTATAATTTTTTTTATGGTGATGCCTATTTTAATTGGGGGATTTGGAAACTGATTAGTCCCATTAATATTAGGGGCCCCAGATATGGCTTTTCCTCGCTTAAACAATATAAGATTTTGATTTTTATTGCCTGCATTGATGCTTTTATTATTAAGAAGAGGAGTAGAGAGAGGAGCAGGCACGGGCTGAACAGTGTACCCTCCTTTAAGATTAGGGCAAAGACACAGGGGAGC…
SR_573	Leptastacus aff. laticaudatus 1	NSH268-17	BOLD:ADG1430	MH976643	750[0n]	Coxf	Coxr2	54.7069	7.61464	09-Mar-2016		TCCTGTAATCATAAAGATATCGGAACTTTATACCTTTTGGCGGGGGCTTGAGGGGGGTTAGTTGGAATAGGTTTAAGAATTATTATTCGTGTAGAGTTAGCTCAAATTGGAATAGTAATTGGTGACGATCAAATTTATAATGTGGTTGTAACTGCGCATGCATTTATTATAATTTTTTTTATGGTGATGCCTATTTTAATTGGGGGATTTGGAAACTGATTAGTCCCATTAATATTAGGGGCCCCAGATATGGCTTTTCCTCGCTTAAACAATATAAGATTTTGATTTTTATTGCCTGCATTGATGCTTTTATTATTAAGAAGAGGAGTAGAGAGAGGAGCAGGCACGGGCTGAACAGTGTACCCTCCTTTAAGATTAGGGCAAAGACACAGGGGAGCT…
SR_581	Leptastacus aff. laticaudatus 1	NSH269-17	BOLD:ADG1430	MH976634	641[0n]	LCO1490	CopCOI2198X	54.7069	7.61464	09-Mar-2016		ATCATAAAGATATTGGAACTTTATACCTTTTGGCGGGGGCTTGAGGGGGGTTAGTTGGAATAGGTTTAAGAATTATTATTCGTGTAGAGTTAGCTCAAATTGGAATAGTAATTGGTGACGATCAAATTTATAATGTGGTTGTAACTGCGCATGCATTTATTATAATTTTTTTTATGGTGATGCCTATTTTAATTGGGGGATTTGGAAACTGATTAGTCCCATTAATATTAGGGGCCCCAGATATGGCTTTTCCTCGCTTAAACAATATAAGATTTTGATTTTTATTGCCTGCATTGATGCTTTTATTATTAAGAAGAGGAGTAGAGAGAGGAGCAGGCACGGGCTGAACAGTGTACCCTCCTTTAAGATTAGGGCAAAGACACAGGGGAGCTTCTGTCG…
SR_196	Leptastacus aff. laticaudatus 2	NSH245-17	BOLD:ADG3112	MH670536	588[0n]	LCO1490	CopCOI2198X	54.4667	6.19483	07-Oct-2015		GTCAACAAATCATAAAGATATTGGAACCCTTTATTTAGTGGCCGGGGCCTGAGGGGGGCTGGTAGGGACCGGCTTAAGAATAATAATTCGGGTAGAGTTAAGACAAAATGGGAGAGTGGCCGGGGATGACCAAATTTACAATGTCGTAGTCACAGCTCATGCATTTATTATGATTTTTTTTATAGTAATGCCCATTTTAATTGGGGGATTTGGGAATTGATTGGTCCCCCTTATATTGGGCGCCCCAGATATGGCCTTTCCCCGATTAAATAATATAAGATTTTGGTTCTTACTTCCTGCATTATTTTTATTAGTTTTAAGGAGGACAGTAGAGAGGGGGGCAGGCACAGGATGGACCGTTTACCCTCCATTAAGATCGAATATTAGGCATAGAGGGGC…
SR_197	Leptastacus aff. laticaudatus 2	NSH246-17	BOLD:ADG3112	MH976639	699[0n]	LCO1490	CopCOI2198X	54.1683	7.9981	07-Oct-2015		GTCAACAAATCATAAAGATATTGGAACCCTTTATTTAGTGGCCGGGGCCTGAGGGGGGCTGGTAGGGACCGGCTTAAGAATAATAATTCGGGTAGAGTTAAGACAAAATGGGAGAGTGGCCGGGGATGACCAAATTTACAATGTCGTAGTCACAGCTCATGCATTTATTATGATTTTTTTTATAGTAATGCCCATTTTAATTGGGGGATTTGGGAATTGATTGGTCCCCCTTATATTGGGCGCCCCAGATATGGCCTTTCCCCGATTAAATAATATAAGATTTTGGTTCTTACTTCCTGCATTATTTTTATTAGTTTTAAGGAGGACAGTAGAGAGGGGGGCAGGCACAGGATGGACCGTTTACCCTCCATTAAGATCGAATATTAGGCATAGAGGGGC…
SR_679	Leptastacus aff. laticaudatus 2	NSH515-17	BOLD:ADG3112	MH976637	781[5n]	Coxf	Coxr2	54.1683	7.9981	07-Oct-2015		AATCATAAAGATATCGGAACCCTTTATCTAGTGGCCGGGGCCTGAGGGGGGCTGGTAGGGACCGGCTTAAGAATAATAATTCGGGTAGAGTTAAGACAAAATGGGAGAGTGGCCGGGGATGACCAAATTTACAATGTCGTAGTCACAGCTCATGCATTTATTATGATTTTTTTTATAGTAATGCCCATTTTAATTGGGGGATTTGGGAATTGATTGGTCCCCCTTATATTGGGCGCCCCAGATATGGCCTTTCCCCGATTAAATAATATAAGATTTTGGTTCTTACTTCCTGCATTATTTTTATTAGTTTTAAGGAGGACAGTAGAGAGGGGGGCAGGCACAGGATGGACCGTTTACCCTCCATTAAGATCGAATATTAGGCATAGAGGGGCTTCTGTG…
DP_118	Leptastacus aff. laticaudatus 3	NSH270-17	BOLD:ADG1332	MH976629	858[0n]	Coxf	Coxr2	55.5318	4.1888	02-Mar-2016	Yes	TAATCATAAAGATATTGGAACTTTATATTTATTAGCAGGGGCTTGAGGGGGTTTAGTGGGGATAGGGTTAAGAGTAATTATTCGGGTAGAGTTAGCTCAGATTGGGATAATTATTGGAGATGATCAGATTTATAATGTGGTAGTAACCGCACATGCGTTTATTATAATTTTTTTTATGGTTATACCTATTTTAATTGGGGGGTTTGGAAATTGGCTAGTCCCGTTAATATTAGGAGCCCCGGATATGGCTTTTCCACGATTAAATAATATAAGGTTTTGATTTTTATTGCCTGCTCTAATACTTTTATTATTAAGAAGGGGGGTAGAAAGTGGAGCAGGCACTGGTTGAACTGTTTATCCCCCTTTAAGATTAGGTCAAAGACACAGGGGGGCTTCTGT…
DP_122	Leptastacus aff. laticaudatus 3	NSH271-17	BOLD:ADG1332	MH976641	780[0n]	Coxf	Coxr2	55.5318	4.1888	02-Mar-2016		TCCTGTAATCATAAAGATATCGGAACTTTATATTTATTAGCAGGGGCTTGAGGGGGTTTAGTGGGGATAGGGTTAAGAGTAATTATTCGGGTAGAGTTAGCTCAGATTGGGATAATTATTGGAGATGATCAGATTTATAATGTGGTAGTAACCGCACATGCGTTTATTATAATTTTTTTTATGGTTATACCTATTTTAATTGGGGGGTTTGGAAATTGGCTAGTCCCGTTAATATTAGGAGCCCCGGATATGGCTTTTCCACGATTAAATAATATAAGGTTTTGATTTTTATTGCCTGCTCTAATACTTTTATTATTAAGAAGGGGGGTAGAAAGTGGAGCAGGCACTGGTTGAACTGTTTATCCCCCTTTAAGATTAGGTCAAAGACACAGGGGGGCT…
DP_121	Leptastacus aff. laticaudatus 3	NSH272-17	BOLD:ADG1332	MH976631	827[0n]	Coxf	Coxr2	55.5318	4.1888	02-Mar-2016	Yes	ATCGGAACTTTATATTTATTAGCAGGGGCTTGAGGGGGTTTAGTGGGGATAGGGTTAAGAGTAATTATTCGGGTAGAGTTAGCTCAGATTGGGATAATTATTGGAGATGATCAGATTTATAATGTGGTAGTAACCGCACATGCGTTTATTATAATTTTTTTTATGGTTATACCTATTTTAATTGGGGGGTTTGGAAATTGGCTAGTCCCGTTAATATTAGGAGCCCCGGATATGGCTTTTCCACGATTAAATAATATAAGGTTTTGATTTTTATTGCCTGCTCTAATACTTTTATTATTAAGAAGGGGGGTAGAAAGTGGAGCAGGCACTGGTTGAACTGTTTATCCCCCTTTAAGATTAGGTCAAAGACACAGGGGGGCTTCTGTAGATTTTGCTATT…
SR_570	Leptastacus aff. laticaudatus 3	NSH273-17	BOLD:ADG1332	MH976630	799[0n]	Coxf	Coxr2	54.7069	7.61464	09-Mar-2016		CCTGTAATCATAAAGACATCGGAACTTTATATTTATTAGCAGGGGCTTGAGGGGGTTTAGTGGGGATAGGGTTAAGAGTAATTATTCGGGTAGAGTTAGCTCAGATTGGGATAATTATTGGAGATGATCAGATTTATAATGTGGTAGTAACCGCACATGCGTTTATTATAATTTTTTTTATGGTTATACCTATTTTAATTGGGGGGTTTGGAAATTGGCTAGTCCCGTTAATATTAGGAGCCCCGGATATGGCTTTTCCACGATTAAATAATATAAGGTTTTGATTTTTATTGCCTGCTCTAATACTTTTATTATTAAGAAGGGGGGTAGAAAGTGGAGCAGGCACTGGTTGAACTGTTTATCCCCCTTTAAGATTAGGTCAAAGACACAGGGGGGCTT…
SR_577	Leptastacus aff. laticaudatus 3	NSH274-17	BOLD:ADG1332	MH976642	791[0n]	Coxf	Coxr2	54.7069	7.61464	09-Mar-2016		CCTGTAATCATAAAGATATCGGAACTTTATATTTATTAGCAGGGGCTTGAGGGGGTTTAGTGGGGATAGGGTTAAGAGTAATTATTCGGGTAGAGTTAGCTCAGATTGGGATAATTATTGGAGATGATCAGATTTATAATGTGGTAGTAACCGCACATGCGTTTATTATAATTTTTTTTATGGTTATACCTATTTTAATTGGGGGGTTTGGAAATTGGCTAGTCCCGTTAATATTAGGAGCCCCGGATATGGCTTTTCCACGATTAAATAATATAAGGTTTTGATTTTTATTGCCTGCTCTAATACTTTTATTATTAAGAAGGGGGGTAGAAAGTGGAGCAGGCACTGGTTGAACTGTTTATCCCCCTTTAAGATTAGGTCAAAGACACAGGGGGGCTT…
SR_656	Leptastacus n. sp. aff. macronyx 1	NSH563-17	BOLD:ADG1599	MH976640	790[2n]	LCO1490	Coxr2	54.1391	7.75537	07-Oct-2015		CCTGTAATCATAAAGATATCGGTACATTATATTTAGCAGCGGGGGCTTGGGGGGGCTTGATTGGAACGGGATTGAGAATAATAATTCGTATTGAGTTAAGACAAAACGGAAGAGTGGCAGGAGATGACCAAATTTATAACGTCGTTGTGACAGCACATGCTTTTATTATAATTTTTTTCATAGTTATACCTATTTTAATTGGTGGGTTTGGAAACTGGCTGGTTCCCTTGATATTAGGTGCCCCAGACATAGCTTTTCCGCGATTGAATAATATAAGATTTTGGTTTTTATTGCCTGCTTTATTTTTATTGATCTTAAGAAGTCTTGTCGAAAGGGGGGCAGGAACAGGTTGAACTGTTTATCCCCCTTTAAGGTCTAATATCAGACACAGCGGGGCCT…
SR_586	Leptastacus n. sp. aff. macronyx 2	NSH511-17	BOLD:ADG1600	MH976646	876[1n]	Coxf	Coxr2	55.5318	4.1888	02-Mar-2016		TCCTGTAATCATAAAGATATCGGGACCCTATATTTAGTAGCGGGGGCCTGAAGCGGGTTAGTGGGAACGGGCTTAAGTATAATAATTCGGGTAGAACTGAGGCAAAATGGAAGTGTGGCAGGGGACGATCAAATCTATAATGTCGTAGTTACTGCTCACGCCTTTATTATAATTTTTTTTATGGTAATACCTATTTTAATTGGGGGATTTGGTAATTGGTTGGTTCCCCTGATACTAGGGGCACCGGATATAGCCTTCCCCCGGTTGAATAATATAAGGTTTTGATTTTTATTGCCTGCGTTATTTTTATTAATTTTAAGAAGTGTTGTGGAGAGAGGGGCCGGTACCGGGTGAACAGTTTATCCCCCGCTAAGGTCAAATATCAGACACAGGGGGGCC…
SR_658	Leptastacus n. sp. aff. macronyx 2	NSH512-17	BOLD:ADG1600	MK037083	623[2n]	Coxf	Coxr2	54.1391	7.75537	07-Oct-2015		ACGATCAAATCTATAATGTCGTAGTTACNGNTCACGCCTTTATTATAATTTTTTTTATGGTAATACCTATTTTAATTGGGGGATTTGGTAATTGGCTGGTTCCCCTGATACTAGGGGCACCGGACATAGCCTTCCCCCGGTTGAATAATATAAGGTTTTGATTTTTATTGCCTGCGTTATTTTTATTAATTTTAAGAAGTGTTGTGGAGAGAGGGGCCGGTACCGGGTGAACAGTTTATCCCCCGCTAAGGTCAAATATCAGACACAGGGGGGCCTCGGTGGACTTTGCTATCTTTTCTCTACACTTAGCCGGGATTTCCTCTTTGTTAGGGGCGGTTAATTTTATTAGAACAATTGGGAACTTGCGCTCTTTTGGTATACTTCTAGATCGGATGCCAC…
SR_571	Leptastacus n. sp. aff. macronyx 2	NSH513-17	BOLD:ADG1600	MH976632	578[1n]	jgLCO1490	CopCOI2198X	54.7069	7.61464	09-Mar-2016		ATTTAGTAGCGGGGGCCTGAAGCGGGTTAGTGGGAACGGGCTTAAGTATAATAATTCGGGTAGAACTGAGGCAAAATGGAAGTGTGGCAGGGGACGATCAAATCTATAATGTNGTAGTTACTGCTCACGCCTTTATTATAATTTTTTTTATGGTAATACCTATTTTAATTGGGGGATTTGGTAATTGGCTGGTTCCCCTGATACTAGGGGCACCGGACATAGTCTTCCCCCGGTTGAATAATATAAGGTTTTGATTTTTATTGCCTGCGTTATTTTTATTAATTTTAAGAAGTGTTGTGGAGAGAGGGGCCGGTACCGGGTGAACAGTTTATCCCCCGCTAAGGTCAAATATCAGACACAGGGGGGCCTCGGTGGACTTTGCTATCTTTTCTCTACACT…
SR_657	Leptastacus n. sp. aff. macronyx 2	NSH514-17	BOLD:ADG1600	MH976633	747[1n]	Coxf	Coxr2	54.1391	7.75537	07-Oct-2015		TCCTGTAATCATAAAGATATCGGGACCCTATANTTAGTAGCGGGGGCCTGAAGCGGGTTAGTGGGAACGGGCTTAAGTATAATAATTCGGGTAGAACTGAGGCAAAATGGAAGTGTGGCAGGGGACGATCAAATCTATAATGTCGTAGTTACTGCTCACGCCTTTATTATAATTTTTTTTATGGTAATACCTATTTTAATTGGGGGATTTGGTAATTGGTTGGTTCCCCTGATACTAGGGGCACCGGATATAGCCTTCCCCCGGTTGAATAATATAAGGTTTTGATTTTTATTGCCTGCGTTATTTTTATTAATTTTAAGGAGTGTTGTGGAGAGAGGGGCCGGTACCGGGTGAACAGTTTATCCCCCGCTAAGGTCAAATATCAGACACAGGGGGGCC…
SR_210	Leptopontia dovpori	NSH285-17	BOLD:ADG3423	MK037112	693[0n]	LCO1490	CopCOI2198X	54.1683	7.9981	07-Oct-2015		GTCAACAAATCATAAAGATATTGGTACTTTATATTTATTAGCAGGAGCCTGGGCAGGGATAGTTGGCACAGGGCTAAGAGTAATTATTCGAATAGAGCTAGGGTATGCGGGGGCTTTAATTAGGGATGATCATATTTATAATGTAGTTGTAACAGCTCATGCATTTGTAATAATTTTTTTTATAGTAATGCCTATTTTAATTGGAGGATTTGGAAATTGACTAGTCCCCTTAATATTAGGAGCCCCAGATATGGCGTTTCCTCGATTAAATAATATGAGGTTTTGATTTCTTTTACCTGCTTTAGTTTTATTATTAGTTAGGGGAATAGTGGAAAGAGGGGCAGGAACGGGTTGAACTGTTTATCCTCCCCTAAGGAGAAATATTGCGCATAGAGGGGC…
SR_239	Leptopontia flandrica	NSH286-17	BOLD:ADG3163	MH976647	698[0n]	LCO1490	CopCOI2198X	53.9875	6.23567	28-Jun-2015		GTCAACAAATCATAAAGATATTGGCACTTTATATTTATTAGCAGGGGCATGAGCGGGCATGGTAGGCACAGGACTGAGGATAATCATTCGAATAGAATTGGGACATGCTGGAGCTTTAATAGGGGATGACCATATTTATAATGTAGTAGTCACTGCACATGCTTTTGTAATAATTTTTTTTATGGTTATGCCTATTTTAATTGGAGGGTTTGGGAATTGACTAGTGCCGTTGATATTAGGGGCTCCAGATATGGCGTTTCCTCGGCTAAATAACATAAGATTTTGATTTCTTTTACCTGCTTTGCTATTATTACTAATTAGAGGAATGGTAGAGAGAGGAGCTGGCACAGGTTGAACAGTTTATCCCCCTTTAAGAGGAAATATAGCCCATAGAGGAGC…
SR_189	Longipedia coronata	NSH295-17	BOLD:ADF9390	MH976610	708[0n]	jgLCO1490	jgHCO2198	54.0031	8.24557	07-Oct-2015		GTCGACGAATCATAAGGATATTGGTACACTCTATTTACTTTCTGGAGCTTGAGCGGGTATAATTGGAACAGGATTGAGAATATTAATTCGACTAGAGTTAGGTCAACCAGGCTCTCTAATTGGAGATGACCAAATTTATAATGTAGTAGTAACTGCACATGCTTTTATTATGATTTTTTTTATAGTAATACCTATCCTAATTGGAGGATTTGGTAATTGGCTAGTTCCTCTTATATTAGGAGCCCCTGATATAGCTTTTCCTCGTTTAAATAATATAAGATTTTGATTTTTAGTTCCTGCCTTGTTTTTACTATTATCTAGTTCCTTAGTTGAAAGAGGAGCGGGGACAGGGTGAACTGTCTATCCTCCCCTATCTTTAAATTTAGCGCATGCCGGGAT…
DP_085	Longipedia coronata	NSH296-17	BOLD:ADF4893	MH976649	686[0n]	jgLCO1490	CopCOI2198X	55.016	5.47071	10-Mar-2015	Yes	GTCGACGAATCATAAGGATATTGGTACACTCTATTTACTTTCTGGAGCTTGAGCGGGTATAATTGGAACAGGATTGAGAATATTAATTCGGCTAGAGTTAGGTCAACCAGGTTCTCTAATTGGAGATGACCAAATTTATAATGTGGTAGTAACTGCTCACGCTTTTATTATGATTTTTTTTATAGTAATACCTATCCTAATTGGAGGATTTGGTAATTGGTTAGTTCCTCTTATATTAGGAGCCCCTGATATAGCTTTTCCTCGTTTAAATAATATAAGATTTTGATTTTTAGTTCCTGCCTTGTTTCTACTATTATCTAGTTCCTTAGTTGAAAGAGGAGCGGGGACAGGGTGAACTGTCTACCCCCCCCTATCTTTAAATTTAGCGCATGCCGGGAT…
SR_242	Longipedia coronata	NSH297-17	BOLD:ADF4893	MH976651	699[0n]	jgLCO1490	CopCOI2198X	55.8094	3.51772	02-Mar-2016		GTCGACGAATCATAAGGATATTGGTACACTCTATTTACTTTCTGGAGCTTGAGCGGGTATAATTGGGACAGGATTGAGAATATTAATTCGGCTAGAGTTAGGTCAACCAGGTTCTCTAATTGGAGATGACCAAATTTATAATGTGGTAGTAACTGCTCACGCTTTTATTATGATTTTTTTTATAGTAATACCTATCCTAATTGGAGGATTTGGTAATTGGTTAGTTCCTCTTATATTAGGAGCCCCTGATATAGCTTTTCCTCGTTTAAATAATATAAGATTTTGATTTTTAGTTCCTGCCCTGTTTCTACTATTATCTAGTTCCTTAGTTGAAAGAGGAGCGGGGACAGGGTGAACTGTCTACCCTCCCCTATCTCTAAATTTAGCGCATGCCGGGAT…
DP_086	Longipedia coronata	NSH298-17	BOLD:ADF4893	MH976653	699[0n]	jgLCO1490	CopCOI2198X	55.016	5.47071	10-Mar-2015	Yes	GTCGACGAATCATAAGGACATTGGTACACTCTATTTACTTTCTGGAGCTTGAGCGGGGATAATTGGAACAGGATTGAGAATATTAATTCGGCTAGAGTTAGGTCAACCAGGTTCTCTAATTGGAGATGACCAAATTTATAATGTGGTAGTAACTGCTCACGCTTTTATTATGATTTTTTTTATAGTAATACCTATCCTAATTGGAGGATTTGGTAATTGGTTAGTTCCTCTTATATTAGGAGCCCCTGATATAGCTTTTCCTCGTTTAAATAATATAAGATTTTGATTTTTAGTTCCTGCCCTGTTTCTACTATTATCTAGTTCCTTAGTTGAAAGAGGAGCGGGGACAGGGTGAACTGTCTACCCTCCCCTATCTTTAAATTTAGCGCATGCCGGGAT…
DP_084	Longipedia coronata	NSH299-17	BOLD:ADF4893	MH976650	687[0n]	jgLCO1490	CopCOI2198X	55.016	5.47071	10-Mar-2015	Yes	GTCGACGAATCATAAGGATATTGGTACACTCTATTTACTTTCTGGAGCTTGAGCGGGGATAATTGGAACAGGATTGAGAATATTAATTCGGCTAGAGTTAGGTCAACCAGGTTCTCTAATTGGAGATGACCAAATTTATAATGTGGTAGTAACTGCTCACGCTTTTATTATGATTTTTTTTATAGTAATACCTATCCTAATTGGAGGATTTGGTAATTGGTTAGTTCCTCTTATATTAGGAGCCCCTGATATAGCTTTTCCTCGTTTAAATAATATAAGATTTTGATTTTTAGTTCCTGCCCTGTTTCTACTATTATCTAGTTCCTTAGTTGAAAGAGGAGCGGGGACAGGGTGAACTGTCTACCCTCCCCTATCTTTAAATTTAGCGCATGCCGGGAT…
SR_180	Longipedia coronata	NSH300-17	BOLD:ADF4893	MH976608	708[0n]	jgLCO1490	jgHCO2198	54.0875	7.97509	07-Oct-2015		GTCGACGAATCATAAGGACATTGGTACACTCTATTTACTTTCTGGAGCTTGAGCGGGGATAATTGGAACAGGATTGAGAATATTAATTCGGCTAGAGTTAGGTCAACCAGGTTCTCTAATTGGAGATGACCAAATTTATAATGTGGTAGTAACTGCTCACGCTTTTATTATGATTTTTTTTATAGTAATACCTATCCTAATTGGAGGATTTGGTAATTGGTTAGTTCCTCTTATATTAGGAGCCCCTGATATAGCTTTTCCTCGTTTAAATAATATAAGATTTTGATTTTTAGTTCCTGCCCTGTTTCTACTATTATCTAGTTCCTTAGTTGAAAGAGGAGCGGGGACAGGGTGAACTGTCTACCCTCCCCTATCTTTAAATTTAGCGCATGCCGGGAT…
DP_123	Longipedia coronata	NSH301-17	BOLD:ADF4893	MH976648	680[0n]	jgLCO1490	CopCOI2198X	55.6626	4.13445	02-Mar-2016	Yes	GTCGACGAATCATAAGGACATTGGTACACTCTATTTACTTTCTGGAGCTTGAGCGGGGATAATTGGAACAGGATTGAGAATATTAATTCGGCTAGAGTTAGGTCAACCAGGTTCTCTAATTGGAGATGACCAAATTTATAATGTGGTAGTAACTGCTCACGCTTTTATTATGATTTTTTTTATAGTAATACCTATCCTAATTGGAGGATTTGGTAATTGGTTAGTTCCTCTTATATTAGGAGCCCCTGATATAGCTTTTCCTCGTTTAAATAATATAAGATTTTGATTTTTAGTTCCTGCCCTGTTTCTACTATTATCTAGTTCCTTAGTTGAAAGAGGAGCGGGGACAGGGTGAACTGTCTACCCTCCCCTATCTTTAAATTTAGCGCATGCCGGGAT…
SR_241	Longipedia coronata	NSH302-17	BOLD:ADF4893	MH976655	699[0n]	jgLCO1490	CopCOI2198X	55.8094	3.51772	02-Mar-2016		GTCGACGAATCATAAGGACATTGGTACACTCTATTTACTTTCTGGAGCTTGAGCGGGTATAATTGGAACAGGATTGAGAATATTAATTCGGCTAGAGTTAGGTCAACCAGGTTCTCTAATTGGAGATGACCAAATTTATAATGTGGTAGTAACTGCTCACGCTTTTATTATGATTTTTTTTATAGTAATACCTATCCTAATTGGAGGATTTGGTAATTGGTTAGTTCCTCTTATATTAGGAGCCCCTGATATAGCTTTTCCTCGTTTAAATAATATAAGATTTTGATTTTTAGTTCCTGCCCTGTTTCTACTATTATCTAGTTCCTTAGTTGAAAGAGGAGCGGGGACAGGGTGAACTGTCTACCCTCCCCTATCTTTAAATTTAGCGCATGCCGGGAT…
SR_243	Longipedia coronata	NSH303-17	BOLD:ADF4893	MH976654	699[0n]	jgLCO1490	CopCOI2198X	54.829	5.57867	21-Jun-2015		GTCGACGAATCATAAGGATATTGGTACACTCTATTTACTTTCTGGAGCTTGAGCGGGGATAATTGGAACAGGATTGAGAATATTAATTCGGCTAGAGTTAGGTCAACCAGGTTCTCTAATTGGAGATGACCAAATTTATAATGTGGTAGTAACTGCTCACGCTTTTATTATGATTTTTTTTATAGTAATACCTATCCTAATTGGAGGATTTGGTAATTGGTTAGTTCCTCTTATATTAGGAGCCCCTGATATAGCTTTTCCTCGTTTAAATAATATAAGATTTTGATTTTTAGTTCCTGCCCTGTTTCTACTATTATCTAGTTCCTTAGTTGAAAGAGGAGCGGGGACAGGGTGAACTGTCTACCCTCCCCTATCTTTAAATTTAGCGCATGCCGGGAT…
SR_014	Mesochra pygmaea	NSH283-17	BOLD:ADG3826	MK037012	688[0n]	jgLCO1490	jgHCO2198	54.0637	8.01567	18-Sep-2014		GTCGACGAATCATAAGGATATTGGTACTTTATATTTATTAGCTGGTGCTTGGGCTGGGATAATTGGAACTGGGCTTAGAATAATTATTCGAGTAGAGCTAGGTCAACCTGGCTCATTAATTGGGGACGATCAAATTTATAATGTAGTTGTTACAGCTCATGCCTTTATTATAATTTTCTTTATGGTTATGCCGGTTTTAATCGGGGGGTTTGGTAATTGGCTTGTTCCTCTAATATTAGGTGCTCCAGATATGGCTTTCCCTCGCTTAAATAATATAAGATTTTGGTTTTTAATGCCTGCATTAGTTCTGTTATTATTAAGAAGAATGGTAGAAAGGGGAGCAGGTACAGGTTGAACAGTGTATCCTCCGTTAAGGTCTAATATTGCCCATAGAGGAAG…
SR_428	Mesochra pygmaea	NSH284-17	BOLD:ADG3826	MK036975	708[0n]	jgLCO1490	jgHCO2198	55.016	5.47071	10-Mar-2015		GTCGACGAATCATAAGGATATTGGTACTTTATATTTATTAGCTGGTGCTTGGGCTGGGATAATTGGAACTGGGCTTAGAATAATTATTCGAGTAGAGCTAGGTCAACCTGGCTCATTAATTGGGGACGATCAAATTTATAATGTAGTTGTTACAGCTCATGCCTTTATTATAATTTTCTTTATGGTTATGCCGGTTTTAATCGGGGGGTTTGGTAATTGGCTTGTTCCTCTAATATTAGGTGCTCCAGATATGGCTTTCCCTCGCTTAAATAATATAAGATTTTGGTTTTTAATGCCTGCATTAGTTCTGTTATTATTAAGAAGAATGGTAGAAAGGGGAGCAGGTACAGGTTGAACAGTGTATCCCCCGTTAAGGTCTAATATTGCCCATAGAGGAAG…
DP_316	Mesochra pygmaea	NSH516-17	BOLD:ADG3826	MK036980	777[2n]	Coxf	Coxr2	55.04	6.32985	08-Mar-2016	Yes	ATCATAAAGATATCGGTACCTTATATTTATTAGCTGGTGCTTGGGCTGGGATAATTGGAACTGGGCTTAGAATAATTATTCGAGTAGAGCTAGGTCAACCTGGCTCATTAATTGGGGACGATCAAATTTATAATGTAGTTGTTACAGCTCATGCCTTTATTATAATTTTCTTTATGGTTATGCCGGTTTTAATCGGGGGGTTTGGTAATTGGCTTGTTCCTCTAATATTAGGTGCTCCAGATATGGCTTTCCCTCGCTTAAATAATATAAGATTTTGGTTTTTAATGCCTGCATTAGTTCTGTTATTATTAAGAAGAANGGTAGAAAGGGGAGCAGGTACAGGTTGAACAGTGTATCCCCCGTTAAGGTCTAATATTGCCCATAGAGGAAGCTCTGTAG…
DP_317	Mesochra pygmaea	NSH517-17	BOLD:ADG3826	MK036986	752[1n]	Coxf	Coxr2	55.04	6.32985	08-Mar-2016	Yes	CATAAAGACATCGGTACTTTATATTTATTAGCTGGTGCTTGGGCTGGGATAATTGGAACTGGGCTTAGAATAATTATTCGAGTAGAGCTAGGTCAACCTGGCTCATTAATTGGGGACGATCAAATTTATAATGTAGTTGTTACAGCTCATGCCTTTATTATAATTTTCTTTATGGTTATGCCGGTTTTAATCGGGGGGTTTGGTAATTGGCTTGTTCCTCTAATATTAGGTGCTCCAGATATGGCTTTCCCTCGCTTAAATAATATAAGATTTTGGTTTTTAATGCCTGCATTAGTTCTGTTATTATTAAGAAGAATGGTAGAAAGGGGAGCAGGTACAGGTTGAACAGTGTATCCCCCGTTAAGGTCTAATATTGCCCATAGAGGAAGCTCTGTAGAT…
DP_318	Mesochra pygmaea	NSH518-17	BOLD:ADG3826	MK036964	754[0n]	Coxf	Coxr2	55.04	6.32985	08-Mar-2016	Yes	CATAAAGATATCGGTACTTTATATTTATTAGCTGGTGCTTGGGCTGGGATAATTGGAACTGGGCTTAGAATAATTATTCGAGTAGAGCTAGGTCAACCTGGCTCATTAATTGGGGACGATCAAATTTATAATGTAGTTGTTACAGCTCATGCCTTTATTATAATTTTCTTTATGGTTATGCCGGTTTTAATCGGGGGGTTTGGTAATTGGCTTGTTCCTCTAATATTAGGTGCTCCAGATATGGCTTTCCCTCGCTTAAATAATATAAGATTTTGGTTTTTAATGCCTGCATTAGTTCTGTTATTATTAAGAAGAATGGTAGAAAGGGGAGCAGGTACAGGTTGAACAGTGTATCCCCCGTTAAGGTCTAATATTGCCCATAGAGGAAGCTCTGTAGAT…
SR_709	Mesochra pygmaea	NSH519-17	BOLD:ADG3826	MK037077	756[0n]	Coxf	Coxr2	55.04	6.32985	08-Mar-2016		AATCATAAAGATATCGGTACTTTATATTTATTAGCTGGTGCTTGGGCTGGGATAATTGGAACTGGGCTTAGAATAATTATTCGAGTAGAGCTAGGTCAACCTGGCTCATTAATTGGGGACGATCAAATTTATAATGTAGTTGTTACAGCTCATGCCTTTATTATAATTTTCTTTATGGTTATGCCGGTTTTAATCGGGGGGTTTGGTAATTGGCTTGTTCCTCTAATATTAGGTGCTCCAGATATGGCTTTCCCTCGCTTAAATAATATAAGATTTTGGTTTTTAATGCCTGCATTAGTTCTGTTATTATTAAGAAGAATGGTAGAAAGGGGAGCAGGTACAGGTTGAACAGTGTATCCCCCGTTAAGGTCTAATATTGCCCATAGAGGAAGCTCTGTA…
DP_214	Metacyclopina harpacticoidea	NSH304-17	BOLD:ADG1972	MH976661	639[0n]	LCO1490	HCO2198	53.7817	6.52338	08-Oct-2015		GTCAACAAATCATAAAGATATTGGGACATTATATTTATTAGCAGGAGCATGAGGGGGTATAGTAGGCACAGGATTAAGAATAATTATTCGAATAGAATTAGGCCAACCTGGTTCATTAATTGGAGATGATCAAATTTATAATGTAATTGTTACAGCTCATGCTTTTATTATAATTTTTTTTATAGTGATACCTATTTTAATTGGGGGATTTGGTAATTGGTTAGTACCATTAATATTAGGTTCTCCTGATATAGCCTTTCCTCGTTTAAATAATATAAGATTTTGGTTTTTACTACCTGCTCTTGTAATATTACTTTCTAGCTCTTTAGTGGAAGCTGGAGCAGGGACAGGGTGAACTGTTTATCCTCCATTAAGGGCAAATATAGCTCACTCTGGCTC…
SR_629	Metacyclopina harpacticoidea	NSH305-17	BOLD:ADG1972	MH976660	388[0n]	LCO1490	HCO2198	53.7817	6.52338	08-Oct-2015		TATAATTTTTTTTATAGTGATACCTATTTTAATTGGGGGATTTGGTAATTGGTTAGTACCATTAATATTAGGTTCTCCTGATATAGCCTTTCCTCGTTTAAATAATATAAGATTTTGGTTTTTACTACCTGCTCTTGTAATATTACTTTCTAGCTCTTTAGTGGAAGCTGGAGCAGGGACAGGGTGAACTGTTTATCCTCCATTAAGGGCAAATATAGCTCACTCTGGCTCATCAGTAGATTTTGCTATTTTTTCTCTACATTTAGCAGGGGTGTCTTCACTATTAGGTGCTGTAAACTTTATTAGCACATTAGGTAATTTACGAACTTTGGGTCTCTTATTAGATCGTATTCCTCTATTTGCATGAGCAGTATTAATTACTGCTATT
DP_212	Metacyclopina harpacticoidea	NSH306-17	BOLD:ADG1972	MH670509	633[0n]	LCO1490	HCO2198	53.7817	6.52338	08-Oct-2015		AATCATAAAGATATTGGGACATTATATTTATTAGCAGGAGCATGAGGGGGTATAGTAGGCACAGGATTAAGAATAATTATTCGAATAGAATTAGGCCAACCTGGTTCATTAATTGGAGATGATCAAATTTATAATGTAATTGTTACAGCTCATGCTTTTATTATAATTTTTTTTATAGTGATACCTATTTTAATTGGGGGATTTGGTAATTGGTTAGTACCATTAATATTAGGTTCTCCTGATATAGCCTTTCCTCGTTTAAATAATATAAGATTTTGGTTTTTACTACCTGCTCTTGTAATATTACTTTCTAGCTCTTTAGTGGAAGCTGGAGCAGGGACAGGGTGAACTGTTTATCCTCCATTAAGGGCAAATATAGCTCACTCTGGCTCATCAGTA…
SR_630	Metacyclopina harpacticoidea	NSH307-17	BOLD:ADG1972	MH976658	691[0n]	LCO1490	HCO2198	53.7817	6.52338	08-Oct-2015		GTCAACAAATCATAAAGATATTGGGACATTATATTTATTAGCAGGAGCATGAGGGGGTATAGTAGGCACAGGATTAAGAATAATTATTCGAATAGAATTAGGCCAACCTGGTTCATTAATTGGAGATGATCAAATTTATAATGTAATTGTTACAGCTCATGCTTTTATTATAATTTTTTTTATAGTGATACCTATTTTAATTGGGGGATTTGGTAATTGGTTAGTACCATTAATATTAGGTTCTCCTGATATAGCCTTTCCTCGTTTAAATAATATAAGATTTTGGTTTTTACTACCTGCTCTTGTAATATTACTTTCTAGCTCTTTAGTGGAAGCTGGAGCAGGGACAGGGTGAACTGTTTATCCTCCATTAAGGGCAAATATAGCTCACTCTGGCTC…
DP_213	Metacyclopina harpacticoidea	NSH308-17	BOLD:ADG1972	MH976657	677[0n]	Cop-COI+20	HCO2198	53.7817	6.52338	08-Oct-2015	Yes	TATATTTATTAGCAGGAGCATGAGGGGGTATAGTAGGCACAGGATTAAGAATAATTATTCGAATAGAATTAGGCCAACCTGGTTCATTAATTGGAGATGATCAAATTTATAATGTAATTGTTACAGCTCATGCTTTTATTATAATTTTTTTTATAGTGATACCTATTTTAATTGGAGGATTTGGTAATTGGTTAGTACCATTAATATTAGGTTCTCCTGATATAGCCTTTCCTCGATTAAATAATATAAGATTTTGGTTTTTACTTCCTGCTCTTGTAATATTACTTTCTAGCTCTTTAGTGGAAGCTGGAGCAGGGACAGGGTGAACTGTTTATCCTCCATTAAGGGCAAATATGGCTCACTCTGGCTCATCAGTAGATTTTGCTATTTTTTCTCTAC…
SR_496	Microarthridion fallax	NSH522-17	BOLD:ADG1176		853[1n]	Coxf	Coxr2	53.5091	8.12408	18-Jul-2016		ATCGGGACACTTTACTTCTTATCTGGTGCATGGGCGGGGATAATCGGAACAGGTCTTAGAGTTATTATTCGGTTCCAACTTGGTCAACCAGGAGGAGAGCCCTTTCCAGGAAACAGGCAATACTCGGGGGGGCTAAGCCCAATAAGAGACCGCTGATTTCTTATTACAGTCACCGCTCACGCTTTCATTATGATTTTTTTCATAGTAATGCCTGTAATAATTGGGGGATTTGGCAATTGATTGGTTCCGCTAATATTAGGGGCCCCGGACATAGCTTTTCCTCGCCTAAACAACATAAGTTTCTGGCTCATTGTGCCATCCCTGTCTCTAATACTTTTAAGAACCATGGTAGGCGGGGGGGCAGCCACTGGTTGAACAGTTTATCCCCCGTTGAGAGGC…
SR_498	Microarthridion fallax	NSH523-17	BOLD:ADG1176		871[0n]	Coxf	Coxr2	53.5091	8.12408	18-Jul-2016		TAATCATAAAGATATAGGGACACTTTACTTCTTATCTGGTGCATGGGCGGGGATAATCGGAACAGGTCTTAGAGTTATTATTCGGTTCCAACTTGGTCAACCAGGAGGAGAGCCCTTTCCAGGAAACAGGCAATACTCGGGGGGGCTAAGCCCAATAAGAGACCGCTGATTTCTTATTACAGTCACCGCTCACGCTTTCATTATGATTTTTTTCATAGTAATGCCTGTAATAATTGGGGGATTTGGCAATTGATTGGTTCCGCTAATATTAGGGGCCCCGGACATAGCTTTTCCTCGCCTAAACAACATAAGTTTCTGGCTCATTGTGCCATCCCTGTCTCTAATACTTTTAAGAACCATGGTAGGCGGGGGGGCAGCCACTGGTTGAACAGTTTATCC…
SR_499	Microarthridion fallax	NSH524-17	BOLD:ADG1176		482[1n]	Coxf	Coxr2	53.5091	8.12408	18-Jul-2016		GTCACCGCTCACGCTTTCATTATGATTTTTTTCATAGTAATGCCTGTAATAATTGGGGGATTTGGCAATTGATTGGTTCCGCTAATATTAGGGGCCCCGGACATAGCTTTTCCTCGCNTAAACAACATAAGTTTCTGGCTCATTGTGCCATCCCTGTCTCTAATACTTTTAAGAACCATGGTAGGCGGGGGGGCAGCCACTGGTTGAACAGTTTATCCCCCGTTGAGAGGCCCAACCGCCCACCCAGGGAGGTCGGTAGACTTCGCTATTTTTTCACTTCACTTGGCAGGAGTTTCCTCCCTACTAGGAGCAATTAATTTCATCAGAACAATTATTAACCTACGAGTATACGGTATAGAACTTGAGACCATGCCCCTATTCTGTTGGGCAGTGTTAGTA…
SR_672	Minervella n. sp.	NSH587-17	BOLD:ADG1478	MK036958	592[0n]	jgLCO1490	CopCOI2198X	53.9682	8.21297	07-Oct-2015		AATCATAAAGATATCGGGACTTTGTATTTAATTGCGGGGGCTTGGGGGGGCTCGGTAGGCACAGCGTTAAGTTTAATTATTCGAGCGGAGCTTGGTCAACCGGGGGGTTTAATTGGGGATGATCAAATTTATAACGTAGTGGTGACTGCGCATGCTTTTGTTATGATTTTTTTTATAGTTATACCTGTTTTAATTGGGGGTTTTGGAAATTGGCTAGTTCCGCTAATACTAGGGGCCCCAGATATAGCTTTTCCACGATTAAATAATATAAGGTTTTGGTTTTTACTTCCTGCTTTATTACTTCTTCTTTTAAGGGGTTTAGTGGAAAGAGGGGTGGGGACAGGGTGGACAGTGTATCCGCCGCTCAGGGGGAATATTAGACATAGAGGGGCTTCTGTT…
DP_021	Nannopus palustris	NSH198-17	BOLD:ADF9749	MK036932	625[0n]	jgLCO1490	jgHCO2198	53.5091	8.12408	18-Jul-2016	Yes	GTCGACGAATCATAAGGATATTGGGACTCTTTACTTATTAGCGGGGGCTTGAGCAGGTATAATTGGCACTGGTTTAAGTGTGATTATTCGTGTAGAATTAGGCCAGCCGGGGTCTTTAATTGGAGACGATCAGATTTACAATGTAGTAGTTACGGCGCATGCCTTTGTGATAATTTTTTTTATAGTAATGCCTGTTTTAATTGGTGGGTTTGGGAATTGATTGGTGCCTTTAATGTTAGGCGCGCCAGATATGGCTTTTCCCCGTTTAAATAATATAAGATTTTGATTTTTGCTTCCTGCTTTAGTTTTACTGCTATTGAGGAGGCTTGTGGAGAGAGGAGCAGGAACAGGGTGGACAGTTTACCCCCCTCTAAGGAGCAATATCGCGCACAGGGGCTC…
SR_452	Nannopus palustris	NSH199-17	BOLD:ADF9749	MK036929	687[0n]	jgLCO1490	jgHCO2198	53.5091	8.12408	18-Jul-2016		GTCGACGAATCATAAGGATATTGGGACTCTTTACTTATTAGCGGGGGCTTGAGCAGGTATAATTGGCACTGGTTTAAGTGTGATTATTCGTGTAGAATTAGGCCAGCCGGGGTCTTTAATTGGAGACGATCAGATTTACAATGTAGTAGTTACGGCGCATGCCTTTGTGATAATTTTTTTTATAGTAATACCTGTTTTAATTGGTGGGTTTGGGAATTGATTGGTGCCTTTAATGTTAGGCGCGCCAGATATGGCTTTTCCCCGTTTAAATAATATAAGATTTTGATTTTTGCTTCCTGCTTTAGTTTTACTGCTATTGAGGAGGCTTGTGGAGAGGGGAGCAGGAACAGGGTGGACAGTTTACCCCCCTCTAAGGAGCAATATCGCGCACAGGGGCTC…
SR_451	Nannopus palustris	NSH200-17	BOLD:ADF9749	MK036920	656[0n]	jgLCO1490	jgHCO2198	53.5091	8.12408	18-Jul-2016		GTCGACGAATCATAAGGATATTGGGACTCTTTACTTATTAGCGGGGGCTTGAGCAGGTATAATTGGCACTGGTTTAAGTGTGATTATTCGTGTAGAATTAGGCCAGCCGGGGTCTTTAATTGGAGACGATCAGATTTACAATGTAGTAGTTACGGCGCATGCCTTTGTGATAATTTTTTTTATAGTAATACCTGTTTTAATTGGTGGGTTTGGGAATTGATTGGTGCCTTTAATGTTAGGCGCGCCAGATATGGCTTTTCCCCGTTTAAATAATATAAGATTTTGATTTTTGCTTCCTGCTTTAGTTTTACTGCTATTGAGGAGGCTTGTGGAGAGGGGAGCAGGAACAGGGTGGACAGTTTACCCCCCTCTAAGGAGCAATATCGCGCACAGGGGCTC…
SR_478	Nannopus palustris	NSH201-17	BOLD:ADF9749	MK037016	430[0n]	jgLCO1490	jgHCO2198	53.5091	8.12408	18-Jul-2016		TGATTATTCGTGTAGAATTAGGCCAGCCGGGGTCTTTAATTGGAGACGATCAGATTTACAATGTAGTAGTTACGGCGCATGCCTTTGTGATAATTTTTTTTATAGTAATACCTGTTTTAATTGGTGGGTTTGGGAATTGATTGGTGCCTTTAATGTTAGGCGCGCCAGATATGGCTTTTCCCCGTTTAAATAATATAAGATTTTGATTTTTGCTTCCTGCTTTAGTTTTACTGCTATTGAGGAGGCTTGTGGAGAGGGGAGCAGGAACAGGGTGGACAGTTTACCCCCCTCTAAGGAGCAATATCGCGCACAGGGGCTCCTCAGTGGATTTTGCTATTTTTTCTTTACACTTAGCGGGGGTTTCCTCTTTGTTAGGGGGTGTTAATTTTATTAGAACCC…
SR_516	Nannopus palustris	NSH202-17	BOLD:ADF9749	MK037080	549[1n]	jgLCO1490	jgHCO2198	53.5091	8.12408	18-Jul-2016		GTCGACGAATCATAAGGATATTGGGACTCTTTATTTATTAGCGGGGGCNTGAGCAGGTATAATTGGCACTGGTTTAAGTGTGATTATTCGTGTAGAATTAGGCCAGCCGGGGTCTTTAATTGGAGACGATCAGATTTACAATGTAGTAGTTACGGCGCATGCCTTTGTGATAATTTTTTTTATGGTAATGCCTGTTTTAATTGGGGGGTTTGGGAATTGATTGGTGCCTTTAATGTTAGGCGCGCCAGATATGGCTTTTCCCCGTTTAAATAATATAAGATTTTGATTTTTGCTTCCTGCTTTAGTTTTACTGCTATTGAGGAGGCTTGTGGAGAGGGGAGCAGGAACAGGGTGGACAGTTTACCCCCCTCTAAGGAGCAATATCGCGCACAGGGGCTC…
DP_083	Nannopus palustris	NSH203-17	BOLD:ADF9749	MK037069	684[1n]	jgLCO1490	jgHCO2198	53.5091	8.12408	18-Jul-2016	Yes	GTCGACGAATCATAAGGATATTGGGACTCTTTACTTATTAGCGGGGGCTTGAGCAGGTATAATTGGCACTGGTTTAAGTGTGATTATTCGTGTAGAATTAGGCCAGCCGGGGTCTTTAATTGGAGACGATCAGATTTACAATGTAGTAGTTACGGCGCATGCCTTTGTGATAATTTTTTTTATGGTAATGCCTGTTTTAATTGGTGGGTTTGGGAATTGATTGGTGCCTTTAATGTTAGGCGCGCCAGATATGGCTTTTCCCCGTTTAAATAATATAAGATTTTGATTTTTGCTTCCTGCTTTAGTTTTACTGCTATTGAGGAGGCTTGTGGAGAGGGGAGCAGGAACAGGGTGGACAGTTTACCCCCCTCTAAGGAGCAATATCGCGCACAGGGGCTC…
SR_449	Nannopus palustris	NSH204-17	BOLD:ADF9749	MK037144	626[0n]	jgLCO1490	jgHCO2198	53.5091	8.12408	18-Jul-2016		GTCGACGAATCATAAGGATATTGGGACTCTTTACTTATTAGCGGGGGCTTGAGCAGGTATAATTGGCACTGGTTTAAGTGTGATTATTCGTGTAGAATTAGGCCAGCCGGGGTCTTTAATTGGAGACGATCAGATTTACAATGTAGTAGTTACGGCGCATGCCTTTGTGATAATTTTTTTTATGGTAATGCCTGTTTTAATTGGTGGGTTTGGGAATTGATTGGTGCCTTTAATGTTAGGCGCGCCAGATATGGCTTTTCCCCGTTTAAATAATATAAGATTTTGATTTTTGCTTCCTGCTTTAGTTTTACTGCTATTGAGGAGGCTTGTGGAGAGGGGAGCAGGAACAGGGTGGACAGTTTACCCCCCTCTAAGGAGCAATATCGCGCACAGGGGCTC…
DP_057	Nannopus palustris	NSH205-17	BOLD:ADF9749	MK037120	668[0n]	jgLCO1490	jgHCO2198	53.5091	8.12408	18-Jul-2016	Yes	ATATTGGGACTCTTTACTTATTAGCGGGGGCTTGAGCAGGTATAATTGGCACTGGTTTAAGTGTGATTATTCGTGTAGAATTAGGCCAGCCGGGGTCTTTAATTGGAGACGATCAGATTTACAATGTAGTAGTTACGGCGCATGCCTTTGTGATAATTTTTTTTATAGTAATGCCTGTTTTAATTGGTGGGTTTGGGAATTGATTGGTGCCTTTAATGTTAGGCGCGCCAGATATGGCTTTTCCCCGTTTAAACAATATAAGATTTTGATTTTTGCTTCCTGCTTTAGTTTTACTGCTATTGAGGAGGCTTGTGGAGAGGGGAGCAGGAACAGGGTGGACAGTTTACCCCCCTCTAAGGAGCAATATCGCGCACAGGGGCTCCTCAGTGGATTTTGCTA…
DP_007	Nannopus palustris	NSH206-17	BOLD:ADF9749	MK037045	629[0n]	jgLCO1490	jgHCO2198	53.5091	8.12408	18-Jul-2016	Yes	GTCGACGAATCATAAGGACATTGGGACTCTTTACTTATTAGCGGGGGCTTGAGCAGGTATAATTGGCACTGGTTTAAGTGTGATTATTCGTGTAGAATTAGGCCAGCCGGGGTCTTTAATTGGAGACGATCAGATTTACAATGTAGTAGTTACGGCGCATGCCTTTGTGATAATTTTTTTTATAGTAATGCCTGTTTTAATTGGTGGGTTTGGGAATTGATTGGTGCCTTTAATGTTAGGCGCGCCAGATATGGCTTTTCCCCGTTTAAATAATATAAGATTTTGATTTTTGCTTCCTGCTTTAGTTTTACTGCTATTGAGGAGGCTTGTGGAGAGGGGAGCAGGAACAGGGTGGACAGTTTACCCCCCTCTAAGGAGCAATATCGCGCACAGGGGCTC…
SR_476	Nannopus palustris	NSH207-17	BOLD:ADF9749	MK037078	659[0n]	jgLCO1490	jgHCO2198	53.5091	8.12408	18-Jul-2016		GTCGACGAATCATAAGGATATTGGGACTCTTTACTTATTAGCGGGGGCTTGAGCAGGTATAATTGGCACTGGTTTAAGTGTGATTATTCGTGTAGAATTAGGCCAGCCGGGGTCTTTAATTGGAGACGATCAGATTTACAATGTAGTAGTTACGGCGCATGCCTTTGTGATAATTTTTTTTATAGTAATGCCTGTTTTAATTGGTGGGTTTGGGAATTGATTGGTGCCTTTAATGTTAGGCGCGCCAGATATGGCTTTTCCCCGTTTAAATAATATAAGATTTTGATTTTTGCTTCCTGCTTTAGTTTTACTGCTATTGAGGAGGCTTGTGGAGAGGGGAGCAGGAACAGGGTGGACAGTTTACCCCCCTCTAAGGAGCAATATCGCGCACAGGGGCTC…
SR_456	Nannopus palustris	NSH208-17	BOLD:ADF9749	MK037050	627[0n]	jgLCO1490	jgHCO2198	53.5091	8.12408	18-Jul-2016		GTCGACGAATCATAAGGATATTGGGACTCTTTACTTATTAGCGGGGGCTTGAGCAGGTATAATTGGCACTGGTTTAAGTGTGATTATTCGTGTAGAATTAGGCCAGCCGGGGTCTTTAATTGGAGACGATCAGATTTACAATGTAGTAGTTACGGCGCATGCCTTTGTGATAATTTTTTTTATAGTAATGCCTGTTTTAATTGGTGGGTTTGGGAATTGATTGGTGCCTTTAATGTTAGGCGCGCCAGATATGGCTTTTCCCCGTTTAAATAATATAAGATTTTGATTTTTGCTTCCTGCTTTAGTTTTACTGCTATTGAGGAGGCTTGTGGAGAGGGGAGCAGGAACAGGGTGGACAGTTTACCCCCCTCTAAGGAGCAATATCGCGCACAGGGGCTC…
DP_022	Nannopus palustris	NSH209-17	BOLD:ADF9749	MK037109	654[0n]	jgLCO1490	jgHCO2198	53.5091	8.12408	18-Jul-2016	Yes	GTCGACGAATCATAAGGATATTGGGACTCTTTACTTATTAGCGGGGGCTTGAGCAGGTATAATTGGCACTGGTTTAAGTGTGATTATTCGTGTAGAATTAGGCCAGCCGGGGTCTTTAATTGGAGACGATCAGATTTACAATGTAGTAGTTACGGCGCATGCCTTTGTGATAATTTTTTTTATAGTAATGCCTGTTTTAATTGGTGGGTTTGGGAATTGATTGGTGCCTTTAATGTTAGGCGCGCCAGATATGGCTTTTCCCCGTTTAAATAATATAAGATTTTGATTTTTGCTTCCTGCTTTAGTTTTACTGCTATTGAGGAGGCTTGTGGAGAGGGGAGCAGGAACAGGGTGGACAGTTTACCCCCCTCTAAGGAGCAATATCGCGCACAGGGGCTC…
SR_634	Normanella mucronata	NSH218-17	BOLD:ADF9659	MK037079	855[3n]	Coxf	Coxr2	55.04	6.32985	08-Mar-2016		GGGACCTTATATTTATTAGCTGGAGCTTGAGGGGGTTTTGTAGGAACAGGATTAAGAGGATTAATTCGTTTAGAATTAGGACAAAGAGGGGGGAGAATAGAAAATGACCATCTTTATAATGTAGTAGTCACTGCCCATGCTTTTATTATAATTTTTTTTATAGTAATACCAATTATGATTGGGGGATTTGGAAATTGGTTGGTCCCCATAATACTAGGGAGTCCAGACATAGCATTTCCTCGATTAAATAATATAAGATTTTGGTTTTTATTGCCCTCCATAAGGTTATTATTAATAAGAAGAATAGTGGAAAGAGGAGCAGGAACAGGGTGGACAGTGTACCCCCCTTTAAGAAGAGGGATCTTTCATAGGGGAATTTCAGTAGATTTAGCTATTTTT…
SR_633	Normanella mucronata	NSH219-17	BOLD:ADF9659	MK036987	757[1n]	Coxf	Coxr2	55.04	6.32985	08-Mar-2016		TTATATTTATTAGCTGGAGCTTGAGGGGGTTTTGTAGGAACAGGATTAAGAGGATTAATTCGTTTAGAATTAGGACAAAGAGGGGGGAGAATAGAAAATGACCATCTTTATAATGTAGTAGTCACTGCCCATGCTTTTATTATAATTTTTTTTATAGTAATACCAATTATGATTGGGGGATTTGGAAATTGGTTGGTCCCCATAATACTAGGGAGTCCAGACATAGCATTTCCTCGATTAAATAATATAAGATTTTGGTTTTTATTGCCCTCCATAAGGTTATTATTAATAAGAAGAATAGTGGAAAGAGGAGCAGGAACAGGGTGGACAGTGTACCCCCCTTTAAGAAGAGGGATCTTTCATAGGGGAATTTCAGTAGATTTAGCTATTTTTTCCCTC…
DP_284	Normanella mucronata	NSH526-17	BOLD:ADF9659	MK036926	601[3n]	Coxf	Coxr2	55.1404	6.11836	08-Mar-2016	Yes	GAAAATGACCATCTTTATAATGTAGTAGTCACTGCCCATGCTTTTATTATAATTTTTTTTATAGTAATACCAATTATGATTGGGGGATTTGGAAATTGGTTGGTCCCCATAATACTAGGGAGTCCAGACATAGCATTTCCTCGATTAAATAATATAAGATTTTGGTTTTTATTGCCCTCCATAAGGTTATTATTAATAAGAAGAATAGTGGAAAGAGGAGCAGGAACAGGGTGGACAGTGTACCCCCCTTTAAGAAGAGGGATCTTTCATAGGGGAATTTCAGTAGATTTAGCTATTTTTTCCCTCCACTTGGCAGGAGTATCTTCATTATTGGGGGCTGTAAATTTTATTACAACTATTATTAATTCTCGAATATTTGGTTTGTGGTGGGACCGTTTA…
DP_287	Normanella mucronata	NSH527-17	BOLD:ADF9659	MH708121	790[2n]	Coxf	Coxr2	55.04	6.32985	08-Mar-2016	Yes	GTTAATCATAAAGATATCGGAACCTTATATTTGTTAGCTGGAGCTTGAGGGGGTTTTGTAGGAACAGGATTAAGAGGATTAATTCGTTTAGAATTAGGACAAAGAGGGGGGGGAATAGAAAATGACCATCTTTATAATGTAGTAGTCACTGCCCATGCTTTTATTATAATTTTTTTTATAGTAATACCAATTATGATTGGGGGATTTGGAAATTGGTTGGTCCCCATAATACTAGGGAGTCCAGACATAGCATTTCCTCGATTAAATAATATAAGATTTTGGTTTTTATTGCCCTCCATAAGGTTATTATTAATAAGAAGAATAGTGGAAAGAGGAGCAGGAACAGGGTGGACAGTGTACCCCCCTTTAAGAAGAGGGATCTTTCATAGGGGAATTTCA…
DP_310	Normanella mucronata	NSH528-17	BOLD:ADF9659	MH708116	758[3n]	Coxf	Coxr2	55.04	6.32985	08-Mar-2016	Yes	CTTATATTTGTTAGCTGGAGCTTGAGGGGGTTTTGTAGGAACAGGATTAAGAGGATTAATTCGTTTAGAATTAGGACAAAGAGGGGGGAGAATAGAAAATGACCATCTTTATAATGTAGTAGTCACTGCCCATGCTTTTATTATAATTTTTTTTATAGTAATACCAATTATGATTGGGGGATTTGGAAATTGGTTGGTCCCCATAATACTAGGGAGTCCAGACATAGCATTTCCTCGATTAAATAATATAAGATTTTGGTTTTTATTGCCCTCCATAAGGTTATTATTAATAAGAAGAATAGTGGAAAGAGGAGCAGGAACAGGGTGGACAGTGTACCCCCCTTTAAGAAGAGGGATCTTTCATAGGGGAATTTCAGTAGATTTAGCTATTTTTTCCCT…
DP_311	Normanella mucronata	NSH529-17	BOLD:ADF9659	MK036939	759[0n]	Coxf	Coxr2	55.04	6.32985	08-Mar-2016	Yes	CCTTATATTTATTACCTGGAGCTTGAGGGGGTTTTGTAGGAACAGGATTAAGAGGATTAATTCGTTTAGAATTAGGACAAAGAGGGGGGAGAATAGAAAATGACCATCTTTATAATGTAGTAGTCACTGCCCATGCTTTTATTATAATTTTTTTTATAGTAATACCAATTATGATTGGGGGATTTGGAAATTGGTTGGTCCCCATAATACTAGGGAGTCCAGACATAGCATTTCCTCGATTAAATAATATAAGATTTTGGTTTTTATTGCCCTCCATAAGGTTATTATTAATAAGAAGAATAGTGGAAAGAGGAGCAGGAACAGGGTGGACAGTGTACCCCCCTTTAAGAAGAGGGATCTTTCATAGGGGAATTTCAGTAGATTTAGCTATTTTTTCCC…
SR_012	Normanella obscura	NSH213-17	BOLD:ADG2922	MH670493	708[0n]	jgLCO1490	jgHCO2198	55.5318	4.1888	18-Sep-2014		GTCGACGAATCATAAGGATATTGGGACTTTGTATTTATTGGCTGGAGCTTGAGGAGGATTTGTGGGGAGGGCTTTAAGAGCCATCATTCGATTAGAGTTAGGGCAAACCGGGGGGCTCTTAGAAAATGATCATTTGTATAATGTAGTTGTTACAGCTCATGCTTTTATTATGATTTTTTTTATAGTTATACCTATTATAATTGGGGGATTTGGGAATTGGTTAGTACCTCTTATATTAGGAAGACCTGATATAGCTTTTCCTCGGTTAAACAATATAAGATTTTGATTTCTGATACCTTCTATAAGAATGCTTCTAATAAGAAGATTAGTGGAGAGAGGAGCCGGGACAGGATGGACAGTGTACCCACCTTTGAGAAGAAGTTTATTTCACAGGGGGCT…
SR_035	Normanella obscura	NSH214-17	BOLD:ADG2922	MH670545	708[0n]	jgLCO1490	jgHCO2198	54.1318	7.96267	18-Sep-2014		GTCGACGAATCACAAGGACATTGGGACTTTGTATTTATTGGCTGGAGCTTGAGGAGGATTTGTGGGGAGGGCTTTAAGAGCCATCATTCGATTAGAGTTAGGGCAAACCGGGGGGCTCTTAGAAAATGATCATTTGTATAATGTAGTTGTTACATCTCATGCTTTTATTATGATTTTTTTTATAGTTATACCTATTATAATTGGGGGATTTGGGAATTGGTTAGTACCTCTTATATTAGGAAGACCTGATATAGCTTTTCCTCGGTTAAACAATATAAGATTTTGATTTCTGATACCTTCTATAAGAATGCTTCTAATAAGAAGATTAGTGGAGAGAGGAGCCGGGACAGGATGGACAGTGTACCCACCTTTGAGAAGAAGTTTATTTCACAGGGGGCT…
SR_137	Normanella obscura	NSH215-17	BOLD:ADG2922	MH670557	625[0n]	jgLCO1490	jgHCO2198	54.4667	6.19483	21-Jun-2015		GTCGACGAATCATAAGGATATTGGGACTTTGTATTTATTGGCTGGAGCTTGAGGAGGATTTGTGGGGAGGGCTTTAAGAGCCATCATTCGATTAGAGTTAGGGCAAACCGGGGGGCTCTTAGAAAATGATCATTTGTATAATGTAGTTGTTACAGCTCATGCTTTTATTATGATTTTTTTTATAGTTATACCTATTATAATTGGGGGATTTGGGAATTGGTTAGTACCTCTTATATTAGGAAGACCTGATATAGCTTTTCCTCGGTTAAACAATATAAGATTTTGATTTCTGATACCTTCTATAAGAATGCTTCTAATAAGAAGATTAGTGGAGAGAGGAGCCGGGACAGGATGGACAGTGTACCCGCCTTTGAGAAGAAGTTTATTTCACAGGGGGCT…
SR_145	Normanella obscura	NSH216-17	BOLD:ADG2922	MK036923	703[0n]	jgLCO1490	jgHCO2198	54.829	5.57867	21-Jun-2015		GTCGACGAATCATAAGGACATTGGGACTTTGTATTTATTGGCTGGAGCTTGAGGAGGATTTGTGGGGAGGGCTTTAAGAGCCATCATTCGATTAGAGTTAGGGCAAACCGGGGGGCTCTTAGAAAATGATCATTTGTATAATGTAGTTGTTACAGCTCATGCTTTTATTATGATTTTTTTTATAGTTATACCTATTATAATTGGGGGATTTGGGAATTGGTTAGTACCTCTTATATTAGGAAGACCTGATATAGCTTTTCCTCGGTTAAACAATATAAGATTTTGATTTCTGATACCTTCTATAAGAATGCTTCTAATAAGAAGATTAGTGGAGAGAGGAGCCGGGACAGGATGGACAGTGTACCCACCTTTGAGAAGAAGTTTATTTCACAGGGGGCT…
SR_635	Normanella obscura	NSH217-17	BOLD:ADG2922	MK037087	589[0n]	Coxf	Coxr2	55.04	6.32985	08-Mar-2016		TTGGGACTTTGTATTTATTGGCTGGAGCTTGAGGAGGATTTGTGGGGAGGGCTTTAAGAGCCATCATTCGATTAGAGTTAGGGCAAACCGGGGGGCTCTTAGAAAATGATCATTTGTATAATGTAGTTGTTACAGCTCATGCTTTTATTATGATTTTTTTTATAGTTATACCTATTATAATTGGGGGATTTGGGAATTGGTTAGTACCTCTTATATTAGGAAGACCTGATATAGCTTTTCCTCGGTTAAACAATATAAGATTTTGATTTCTGATACCTTCTATAAGAATGCTTCTAATAAGAAGATTAGTGGAGAGAGGAGCCGGGACAGGATGGACAGTGTACCCACCTTTGAGAAGAAGTTTATTTCACAGGGGGCTGTCAGTGGATTTAGCTATTT…
DP_115	Paraleptastacus aff. espinulatus	NSH128-17	BOLD:ADG1246	MK036948	823[0n]	Coxf	Coxr2	55.5318	4.1888	02-Mar-2016	Yes	AATCATAAAGATATCGGAACATTGTATTTGCTAGCGGGGGCCTGAGGGGGGATAGTGGGGACAGGGCTAAGGATAATTATCCGAGTAGAGTTGGGCCAGCCGGGCTCTTTGATTGGGGATGATCAAATTTATAATGTGGTAGTGACTGCTCATGCTTTTATTATAATTTTTTTTATGGTAATGCCAGTCTTAATTGGGGGGTTTGGAAATTGGTTAGTGCCCCTGATATTAGGGGCCCCCGATATGGCCTTTCCTCGACTTAATAACATAAGTTTCTGATTTTTGCTCCCTGCTTTAGCATTGCTTTTATTGAGAAGACTAGTAGAGATAGGAGCGGGCACAGGGTGAACAGTGTACCCCCCCTTAAGAAGGAGAGTGGCACACAGAGGGGCGTCGGTG…
SR_255	Paraleptastacus espinulatus	NSH114-17	BOLD:ADF9978	MK037070	699[0n]	LCO1490	CopCOI2198X	55.5033	4.17283	19-Jun-2015		GTCAACAAATCATAAAGATATTGGAACATTATATTTATTAGCGGGGGCTTGGGGGGGAATAGTAGGCACTGGGTTAAGAATAATTATTCGAGTGGAATTAGGGCAACCTGGGTCTTTAATCGGGGATGACCAAATTTATAATGTAGTTGTCACAGCTCATGCTTTTATCATAATTTTTTTTATGGTTATACCGGTTTTAATTGGGGGGTTTGGAAATTGGCTAGTTCCCTTGATACTAGGGGCCCCAGATATGGCATTTCCGCGGCTAAATAACATAAGGTTTTGGTTCTTACTTCCTGCTTTAGCTTTGTTACTGTTAAGAAGGATAGTAGAGATAGGGGCAGGCACAGGGTGAACTGTGTACCCCCCTCTAAGAAGAAGAATTGCCCATAGGGGGGC…
SR_417	Paraleptastacus espinulatus	NSH115-17	BOLD:ADF9978	MK037094	699[0n]	LCO1490	CopCOI2198X	55.5033	4.17283	19-Jun-2015		GTCAACAAATCATAAAGATATTGGAACATTATATTTATTAGCGGGGGCTTGGGGGGGAATAGTAGGCACTGGGTTAAGAATAATTATTCGAGTGGAATTAGGGCAACCTGGGTCTTTAATCGGGGATGACCAAATTTATAATGTAGTTGTCACAGCTCATGCTTTTATCATAATTTTTTTTATGGTTATACCGGTTTTAATTGGGGGGTTTGGAAATTGGTTAGTTCCCTTGATACTAGGGGCCCCAGATATGGCATTTCCGCGGCTAAATAACATAAGGTTTTGGTTCTTACTTCCTGCTTTAGCTTTGTTACTATTAAGAAGGATAGTAGAGATAGGGGCAGGCACAGGGTGAACTGTGTACCCCCCTCTAAGAAGAAGAATTGCCCATAGGGGGGC…
DP_117	Paraleptastacus espinulatus	NSH116-17	BOLD:ADF9978	MK037149	755[0n]	Coxf	Coxr2	55.5318	4.1888	02-Mar-2016		GGAACATTATATTTATTAGCGGGGGCTTGGGGGGGAATAGTAGGCACTGGGTTAAGAATAATTATTCGAGTGGAATTAGGGCAACCTGGGTCTTTAATCGGGGATGACCAAATTTATAATGTAGTTGTCACAGCTCATGCTTTTATCATAATTTTTTTTATGGTTATACCGGTTTTAATTGGGGGGTTTGGAAATTGGTTAGTTCCCTTGATACTAGGGGCCCCAGATATGGCATTTCCGCGGCTAAATAACATAAGGTTTTGGTTCTTACTTCCTGCTTTAGCTTTGTTACTATTAAGAAGGATAGTAGAGATAGGGGCAGGCACAGGGTGAACTGTGTACCCCCCTCTAAGAAGAAGAATTGCCCATAGGGGGGCCTCTGTAGATTTTGCAATTTTT…
SR_574	Paraleptastacus espinulatus	NSH117-17	BOLD:ADF9978	MK037085	682[1n]	LCO1490	CopCOI2198X	54.7069	7.61464	09-Mar-2016		CATAAAGATATTGGAACATTATATTTATTAGCGGGGGCTTGGGGGGGAATAGTAGGCACTGGGTTAAGAATAATTATTCGAGTGGAATTAGGGCAACCTGGATCTTTAATCGGGGATGACCAAATTTATAATGTAGTTGTCACAGCTCATGCTTTTATTATAATTTTTTTTATGGTTATACCGGTTTTAATTGGGGGGTTTGGAAATTGGCTAGTTCCCTTGATATTAGGGGCCCCAGATATGGCATTCCCGCGGCTAAATAACATAAGGTTTTGGTTCTTACTCCCTGCTTTAGCTTTGTTACTGTTAAGAAGGATAGTAGAGATAGGGGCAGGCACAGGGTGAACTGTGTACCCTCCTCTAAGAAGAAGAATTGCCCATAGGGGGGCCTCTGTAGAT…
SR_424	Paraleptastacus espinulatus	NSH118-17	BOLD:ADF9978	MK036999	699[0n]	LCO1490	CopCOI2198X	55.5033	4.17283	19-Jun-2015		GTCAACAAATCATAAAGATATTGGAACATTATATTTATTAGCGGGGGCTTGGGGGGGAATAGTAGGCACTGGGTTAAGAATAATTATTCGAGTGGAATTAGGGCAACCTGGATCTTTAATCGGGGATGACCAAATTTATAATGTAGTTGTTACAGCTCATGCTTTTATTATAATTTTTTTTATGGTTATACCGGTTTTAATTGGGGGGTTTGGAAATTGGCTAGTTCCCTTGATATTAGGGGCCCCAGATATGGCATTCCCGCGGCTAAATAACATAAGGTTTTGGTTCTTACTCCCTGCTTTAGCTTTGTTACTATTAAGAAGGATAGTAGAGATAGGGGCAGGCACAGGGTGAACTGTGTACCCTCCTCTAAGAAGAAGAATTGCCCATAGGGGGGC…
DP_162	Paraleptastacus espinulatus	NSH119-17	BOLD:ADF9978	MK037049	416[2n]	LCO1490	CopCOI2198X	54.5043	7.9896	09-Mar-2016	Yes	GAGTGGAATTAGGGCAACCTGGATCTTTAATCGGGGATGACCAAATTTATAATGTAGTTGTCACAGCTCATGCTTTTATCATAATTTTTTTTATGGTTATACCGGTTTTAATTGGGGGGTTTGGAAATTGGCTAGTTCCCTTGATACTAGGGGCCCCAGATATGGCATTCCCGCGGCTAAATAACATAAGGTTTTGGTTCTTACTCCCTGCTTTAGCTTTGTTACTATTAANAAGGATAGTAGAGATAGGGGCAGGCACAGGGTGAACTGTGTACCCTCCTCTAAGAAGAAGAATTGCCCATAGGGGGGCCTCTGTAGATTTTGCAATTTTTTCTCTTCACTTAGCAGGGATTTCCTCTCTTCTAGGAGCGGTAAATTTTATTAGCACATTGGGGAATT…
DP_120	Paraleptastacus espinulatus	NSH120-17	BOLD:ADF9978	MK037063	758[1n]	Coxf	Coxr2	55.5318	4.1888	02-Mar-2016	Yes	GGAACATTATATTTATTAGCGGGGGCTTGGGGGGGAATAGTAGGCACTGGGTTAAGAATAATTATTCGAGTGGAATTAGGGCAACCTGGATCTTTAATCGGGGATGACCAAATTTATAATGTAGTTGTCACAGCTCATGCTTTTATCATAATTTTTTTTATGGTTATACCGGTTTTAATTGGGGGGTTTGGAAATTGGCTAGTTCCCTTGATACTAGGGGCCCCAGATATGGCATTCCCGCGGCTAAATAACATAAGGTTTTGGTTCTTACTCCCTGCTTTAGCTTTGTTACTATTAAGAAGGATAGTAGAGATAGGGGCAGGCACAGGGTGAACTGTGTACCCCCCTCTAAGAAGAAGAATTGCCCATAGGGGAGCCTCTGTAGATTTTGCAATTTTT…
SR_600	Paraleptastacus espinulatus	NSH121-17	BOLD:ADF9978	MK037038	689[0n]	LCO1490	CopCOI2198X	54.5043	7.9896	09-Mar-2016		GTCAACAAATCATAAAGATATTGGAACATTATATTTATTAGCGGGGGCTTGGGGGGGGATAGTAGGCACTGGGTTAAGAATAATTATTCGAGTGGAGTTAGGGCAACCTGGATCTTTAATCGGGGATGACCAAATTTATAATGTAGTTGTCACAGCTCATGCTTTTATCATAATTTTTTTTATGGTTATACCGGTTTTAATTGGGGGGTTTGGAAATTGGCTAGTTCCCTTGATACTAGGGGCCCCAGATATGGCATTCCCGCGGCTAAATAACATAAGGTTTTGGTTCTTACTCCCTGCTTTAGCTTTGTTACTATTAAGAAGGATAGTAGAGATAGGGGCAGGCACAGGGTGAACTGTGTACCCCCCTCTAAGAAGAAGAATTGCCCATAGGGGAGC…
DP_167	Paraleptastacus espinulatus	NSH122-17	BOLD:ADF9978	MK037082	541[0n]	LCO1490	CopCOI2198X	54.7069	7.61464	09-Mar-2016		NAAATCATAAAGATATTGGAACATTATATTTATTAGCGGGGGCTTGGGGGGGAATAGTAGGCACTGGGTTAAGAATAATTATTCGAGTGGAATTAGGGCAACCTGGATCTTTAATCGGGGATGACCAAATTTATAACGTAGTTGTCACAGCTCATGCTTTTATTATAATTTTTTTTATGGTTATACCGGTTTTAATTGGGGGGTTTGGAAATTGGCTAGTTCCCTTGATACTAGGGGCCCCAGATATGGCATTCCCGCGGCTAAATAACATAAGGTTTTGGTTCTTACTCCCTGCTTTAGCTTTGTTACTATTAAGAAGGATAGTAGAGATAGGGGCAGGCACAGGGTGAACTGTGTACCCTCCTCTAAGAAGAAGAATTGCCCATAGGGGGGCCTCTG…
DP_114	Paraleptastacus espinulatus	NSH123-17	BOLD:ADF9978	MK037155	635[0n]	LCO1490	CopCOI2198X	55.5318	4.1888	02-Mar-2016	Yes	GTCAACAAATCATAAAGATATTGGAACATTATATTTATTAGCGGGGGCTTGGGGGGGAATAGTAGGCACTGGGTTAAGAATAATTATTCGAGTGGAATTAGGGCAACCTGGATCTTTAATCGGGGATGACCAAATTTATAATGTAGTTGTCACAGCTCATGCTTTTATTATAATTTTTTTTATGGTTATACCGGTTTTAATTGGGGGGTTTGGAAATTGGCTAGTTCCCTTGATACTAGGGGCCCCAGATATGGCATTCCCGCGGCTAAATAACATAAGGTTTTGGTTCTTACTCCCTGCTTTAGCTTTGTTACTATTAAGAAGGATAGTAGAGATAGGGGCAGGCACAGGGTGAACTGTGTACCCTCCTCTAAGAAGAAGAATTGCCCATAGGGGGGC…
SR_256	Paraleptastacus espinulatus	NSH124-17	BOLD:ADF9978	MK037099	704[0n]	LCO1490	HCO2198	55.5033	4.17283	19-Jun-2015		GTCAACAAATCATAAAGATATTGGAACATTATATTTATTAGCGGGGGCTTGGGGGGGAATAGTAGGCACTGGGTTAAGAATAATTATTCGAGTGGAATTAGGGCAACCTGGATCTTTAATCGGGGATGACCAAATTTATAATGTAGTTGTCACAGCTCATGCTTTTATTATAATTTTTTTTATGGTTATACCGGTTTTAATTGGGGGGTTTGGAAATTGGCTAGTTCCCTTGATACTAGGGGCCCCAGATATGGCATTCCCGCGGCTAAATAACATAAGGTTTTGGTTCTTACTCCCTGCTTTAGCTTTGTTACTATTAAGAAGGATAGTAGAGATAGGGGCAGGCACAGGGTGAACTGTGTACCCTCCTCTAAGAAGAAGAATTGCCCATAGGGGGGC…
DP_161	Paraleptastacus espinulatus	NSH125-17	BOLD:ADF9978	MK036969	653[0n]	LCO1490	CopCOI2198X	54.5043	7.9896	09-Mar-2016	Yes	GTCAACAAATCATAAAGATATTGGAACATTATATTTATTAGCGGGGGCTTGGGGGGGAATAGTAGGCACTGGGTTAAGAATAATTATTCGAGTGGAATTAGGGCAACCTGGATCTTTAATCGGGGATGACCAAATTTATAATGTAGTTGTCACAGCTCATGCTTTTATTATAATTTTTTTTATGGTTATACCGGTTTTAATTGGGGGGTTTGGAAATTGGCTAGTTCCCTTGATACTAGGGGCCCCAGATATGGCATTCCCGCGGCTAAATAACATAAGGTTTTGGTTCTTACTCCCTGCTTTAGCTTTGTTACTATTAAGAAGGATAGTAGAGATAGGGGCAGGCACAGGGTGAACTGTGTACCCTCCTCTAAGAAGAAGAATTGCCCATAGGGGGGC…
SR_423	Paraleptastacus espinulatus	NSH126-17	BOLD:ADF9978	MK037151	699[0n]	LCO1490	CopCOI2198X	55.5033	4.17283	19-Jun-2015		GTCAACAAATCATAAAGATATTGGAACATTATATTTATTAGCGGGGGCTTGGGGGGGAATAGTAGGCACTGGGTTAAGAATAATTATTCGAGTGGAATTAGGGCAACCTGGATCTTTAATCGGGGATGACCAAATTTATAATGTAGTTGTCACAGCTCATGCTTTTATTATAATTTTTTTTATGGTTATACCGGTTTTAATTGGGGGGTTTGGAAATTGGCTAGTTCCCTTGATACTAGGGGCCCCAGATATGGCATTCCCGCGGCTAAATAACATAAGGTTTTGGTTCTTACTCCCTGCTTTAGCTTTGTTACTATTAAGAAGGATAGTAGAGATAGGGGCAGGCACAGGGTGAACTGTGTACCCTCCTCTAAGAAGAAGAATTGCCCATAGGGGGGC…
DP_119	Paraleptastacus espinulatus	NSH127-17	BOLD:ADF9978	MK037091	703[1n]	Coxf	Coxr2	55.5318	4.1888	02-Mar-2016	Yes	TTATTCGAGTGGAATTAGGGCAACCTGGATCTTTAATCGGGGATGACCAAATTTATAATGTAGTTGTCACAGCTCATGCTTTTATTATAATTTTTTTTATGGTTATACCGGTTTTAATTGGGGGGTTTGGAAATTGGCTAGTTCCCTTGATACTAGGGGCCCCAGATATGGCATTCCCGCGGCTAAATAACATAAGGTTTTGGTTCTTACTCCCTGCTTTAGCTTTGTTACTATTAAGAAGGATAGTAGAGATAGGGGCAGGCACAGGGTGAACTGTGTACCCTCCTCTAAGAAGAAGAATTGCCCATAGGGGGGCCTCTGTAGATTTTGCAATTTTTTCTCTTCACTTAGCAGGGATTTCCTCTCTTCTAGGAGCGGTAAATTTTATTAGCACATTGG…
SR_659	Paraleptastacus espinulatus	NSH530-17	BOLD:ADF9978	MK036954	621[0n]	jgLCO1490	CopCOI2198X	54.1391	7.75537	07-Oct-2015		GTCATAAAGACATCGGGACATTATATTTATTAGCGGGGGCTTGGGGGGGAATAGTAGGCACTGGGTTAAGAATAATTATTCGAGTGGAATTAGGGCAACCTGGATCTTTAATCGGGGATGACCAAATTTATAATGTAGTTGTCACAGCTCATGCTTTTATTATAATTTTTTTTATGGTTATACCGGTTTTAATTGGGGGGTTTGGAAATTGGCTAGTTCCCTTGATACTAGGGGCCCCAGATATGGCATTCCCGCGGCTAAATAACATAAGGTTTTGGTTCTTACTCCCTGCTTTAGCTTTGTTACTATTAAGAAGGATAGTAGAGATAGGGGCAGGCACAGGGTGAACTGTGTACCCTCCTCTAAGAAGAAGAATTGCCCATAGGGGGGCCTCTGTAG…
SR_671	Paraleptastacus espinulatus	NSH531-17	BOLD:ADF9978	MK036938	792[4n]	Coxf	Coxr2	53.9682	8.21297	07-Oct-2015		TCCTGTAATCATAAAGATATCGGAACATTATATTTATTAGCGGGGGCTTGGGGGGGAATAGTAGGCACTGGGTTAAGAATAATTATTCGAGTGGAATTAGGGCAACCTGGATCTTTAATCGGGGATGACCAAATTTATAATGTAGTTGTCACAGCTCATGCTTTTATCATAATTTTTTTTATGGTTATACCGGTTTTAATTGGGGGGTTTGGAAATTGGCTAGTTCCCTTGATACTAGGGGCCCCAGATATGGCATTCCCGCGGCTAAATAACATAAGGTTTTGGTTCTTACTCCCTGCTTTAGCTTTGTTACTATTAAGAAGGACAGTAGAGATAGGGGCAGGCACAGGGTGAACTGTGTACCCTCCTCTAAGAAGAAGAATTGCCCATAGGGGGGCC…
DP_197	Paramesochridae sp. 1	NSH570-17	BOLD:ADG0080	MK036967	846[2n]	LCO1490	HCO2198	54.1683	7.9981	07-Oct-2015	Yes	TTGGGACTCTTTATCTAATAGCTGGGATATGGTCAGGTATAGTAGGAACTGGCCTAAGAGTTATTATTCGTATAGAATTAGGCCAACCAGGATCGTTAATTGGGGATGATCAAATTTATAATGTNGTAGTCACCGCGCATGCCTTTATTATAATTTTCTTTATAGTTATACCAGTTTTAATTGGGGGTTTTGGAAATTGACTTGTGCCTCTTATACTAGGAGCTCCGGATATGGCTTTTCCTCGACTTAACAACATAAGATTTTGATTTCTTATACCTGCCCTTATTCTTCTACTTTTAAGGAGAATAGTGGAAAGAGGTGCAGGTACAGGGTGAACTGTTTACCCCCCTCTCAGAATAAATTTAGCTCATGCAGGCTCTTCTGTAGATTGTGCTATTT…
SR_611	Paramesochridae sp. 1	NSH571-17	BOLD:ADG0080	MK037018	840[0n]	LCO1490	Coxr2	53.9002	6.56187	09-Oct-2015		CAAATCATAAAGATATTGGGACTCTTTATCTAATAGCTGGGATATGGTCAGGTATAGTAGGAACTGGCCTAAGAGTTATTATTCGTATAGAATTAGGCCAACCAGGATCGTTAATTGGGGATGATCAAATTTATAATGTAGTAGTCACCGCGCATGCCTTTATTATAATTTTCTTTATAGTTATACCAGTTTTAATTGGGGGTTTTGGGAATTGACTTGTGCCTCTTATACTAGGAGCTCCGGATATGGCTTTTCCTCGACTTAACAACATAAGATTTTGATTTCTTATACCTGCCCTTATTCTTCTACTTTTAAGGAGAATAGTGGAAAGAGGTGCAGGTACAGGGTGAACTGTTTACCCCCCTCTCAGAATAAATTTAGCTCATGCAGGCTCTTCTG…
SR_612	Paramesochridae sp. 1	NSH572-17	BOLD:ADG0080	MK036950	773[0n]	LCO1490	Coxr2	53.9002	6.56187	09-Oct-2015		TAAAGATATTGGGACTCTTTATCTAATAGCTGGGATATGGTCAGGTATAGTAGGAACTGGCCTAAGAGTTATTATTCGTATAGAATTAGGCCAACCAGGATCGTTAATTGGGGATGATCAAATTTATAATGTAGTAGTCACCGCGCATGCCTTTATTATAATTTTCTTTATAGTTATACCAGTTTTAATTGGGGGTTTTGGGAATTGACTTGTGCCTCTTATACTAGGAGCTCCGGATATGGCTTTTCCTCGACTTAACAACATAAGATTTTGATTTCTTATACCTGCCCTTATTCTTCTACTTTTAAGGAGAATAGTGGAAAGAGGTGCAGGTACAGGGTGAACTGTTTACCCCCCTCTCAGAATAAATTTAGCTCATGCAGGCTCTTCTGTAGATTG…
SR_613	Paramesochridae sp. 1	NSH573-17	BOLD:ADF8805	MK036992	778[3n]	LCO1490	Coxr2	53.9002	6.56187	09-Oct-2015		AATCATAAAGATATTGGAACTCTTTATCTAATAGCTGGGATATGATCAGGTATAGTAGGGACTGGCCTAAGAGTTATTATTCGTATAGAATTAGGCCAACCTGGGTCATTAATTGGGGATGATCAAATTTATAATGTAGTAGTCACCGCACATGCCTTTATTATAATTTTCTTTATAGTTATACCAGTTTTAATTGGGGGTTTTGGAAATTGACTTGTGCCTCTTATACTAGGGGCTCCAGATATGGCTTTTCCTCGACTTAACAATATAAGATTTTGATTTCTTATACCTGCCCTTGTCCTCCTACTTTTAAGGAGAATAGTGGAAAGAGGTGCAGGTACAGGATGAACTGTTTACCCGCCTCTCAGAATAAATTTGGCTCATGCAGGCTCTTCTGTA…
SR_614	Paramesochridae sp. 1	NSH574-17	BOLD:ADG0080	MK036955	779[2n]	LCO1490	Coxr2	53.9002	6.56187	09-Oct-2015		AAATCATAAAGATATTGGGACTCTTTATCTAATAGCTGGGATATGGTCAGGTATAGTAGGAACTGGCCTAAGAGTTATTATTCGTATAGAATTAGGCCAACCAGGATCGTTAATTGGGGATGATCAAATTTATAATGTAGTAGTCACCGCGCATGCCTTTATTATAATTTTCTTTATAGTTATACCAGTTTTAATTGGGGGTTTTGGAAATTGACTTGTGCCTCTTATACTAGGAGCTCCGGATATGGCTTTTCCTCGACTTAACAACATAAGATTTTGATTTCTTATACCTGCCCTTATTCTTCTACTTTTAAGGAGAATAGTGGAAAGAGGTGCAGGTACAGGGTGAACTGTTTACCCCCCTCTCAGAATAAATTTAGCTCATGCAGGCTCTTCTGT…
SR_615	Paramesochridae sp. 1	NSH575-17	BOLD:ADG0080	MK037008	785[2n]	LCO1490	Coxr2	53.9002	6.56187	09-Oct-2015		GTCAACAAATCATAAAGATATTGGGACTCTTTATCTTATAGCTGGGATATGGTCAGGTATNGTAGGAACTGGCCTAAGAGTTATTATTCGTATAGAATTAGGCCAACCAGGATCGTTAATTGGGGATGATCAAATTTATAATGTAGTAGTCACCGCGCATGCCTTTATTATAATTTTCTTTATAGTTATACCAGTTTTAATTGGGGGTTTTGGGAATTGACTTGTGCCTCTTATACTAGGAGCTCCGGATATGGCTTTTCCTCGACTTAACAACATAAGATTTTGATTTCTTATACCTGCCCTTATTCTTCTACTTTTAAGGAGAATAGTGGAAAGAGGTGCAGGTACAGGGTGAACTGTTTACCCCCCTCTCAGAATAAATTTAGCTCATGCAGGCTC…
DP_215	Paramesochridae sp. 2	NSH576-17	BOLD:ADF8809	MH976659	607[0n]	LCO1490	Coxr2	53.7817	6.52338	08-Oct-2015	Yes	AGATGATCAAATTTATAATGTTGTTGTAACGGCCCACGCCTTTATCATAATTTTTTTCATGGTAATACCTATGTTAATTGGAGGATTTGGAAACTGGTTAGTACCTTTAATATTAGGGGCACCTGATATAGCCTTCCCCCGGTTAAACAACATAACATTTTGATTTTTAATACCTGCTCTAGTCCTTCTTCTTTTAAGAAGAATAGTTGAAAGCGAAGCTGGGACAGGATGAACTGTTTATCCTCCTTTAAGAAGAAATATTGCGCACGCCGGGTCCTCAGTCGATTGTGCAATTTTCTCTCTCCATTTAGCTGGAATCTCTTCCCTTCTAGGCGCAGTAAACTTTATTAGAACCTTAGGAAATCTGCGAACTCTTGGGCTTCTGATAGACCGAACTCC…
DP_216	Paramesochridae sp. 2	NSH577-17	BOLD:ADF8809	MK036953	781[0n]	LCO1490	Coxr2	53.7817	6.52338	08-Oct-2015	Yes	ACAAATCATAAAGATATTGGAACCCTTTATTTATTAGCTGGAGCTTGAGCCGGAATAATCGGAACAGGACTTAGTATAATTATCCGTATAGAATTAGGCCAACCCGGCTCCTTAATTGGAGATGATCAAATTTATAATGTAGTTGTAACGGCCCACGCCTTTATCATAATTTTTTTCATGGTAATACCTATCTTAATTGGAGGATTTGGAAACTGGTTAGTACCTTTAATATTAGGGGCACCTGATATAGCCTTCCCCCGGTTAAACAACATAAGATTTTGATTTTTAATACCTGCTCTAGTCCTTCTTCTTTTAAGAAGAATAGTTGAAAGCGGAGCTGGGACTGGATGAACTGTTTATCCTCCTTTAAGAAGAAATATTGCGCATGCCGGGTCCTCA…
SR_631	Paramesochridae sp. 2	NSH578-17	BOLD:ADF8809	MK037134	711[0n]	LCO1490	Coxr2	53.7817	6.52338	08-Oct-2015		CCCTTTATCTTATAGCTGGGAGCTGAGCCGGAATAATCGGAACAGGACTTAGTGATAATATCCGTATAGAATTAGGCCAACCCGGCTCCTTAATTGGAGATGATCAAATTTATAATGTAGTTGTAACGGCCCACGCCTTTATCATAATTTTTTTCATGGTAATACCTATCTTAATTGGAGGATTTGGAAACTGGTTAGTACCTTTAATATTAGGGGCACCTGATATAGCCTTCCCCCGGTTAAACAACATAAGATTTTGATTTTTAATACCTGCTCTAGTCCTTCTTCTTTTAAGAAGAATAGTTGAAAGCGGAGCTGGGACTGGATGAACTGTTTATCCTCCTTTAAGAAGAAATATTGCGCATGCCGGGTCCTCAGTCGATTGTGCAATTTTCTCTC…
DP_217	Paramesochridae sp. 2	NSH579-17	BOLD:ADF8809	MK036947	523[1n]	jgLCO1490	jgHCO2198	53.7817	6.52338	08-Oct-2015	Yes	GTAACGGCCCACGCCTTTATCATAATTTTTTTCATGGTAATACCTATCTTAATTGGAGGATTTGGAAACTGGTTAGTACCTTTAATATTAGGGGCACCTGATATAGCCTTCCCCCGGTTAAACAACATAAGATTTTGATTTTTAATACCTGCTCTAGTCCTTCTTCTTTTAAGAAGAATAGTTGAAAGCGGAGCTGGGACTGGATGAACTGTTTATCCTCCTTTAAGAAGAAATATTGCGCATGCCGGGTCCTCAGTCGATTGTGCAATTTTCTCTCTCCATTTAGCTGGAATCTCTTCCCTTCTAGGCGCAGTAAACTTTATTAGAACCTTAGGAAATCTGCGAACTCTTGGGCTTCTGATAGACCGAACTCCTTTATTTGCTTGAGCCGTCCTAATT…
DP_218	Paramesochridae sp. 2	NSH586-17	BOLD:ADF8809	MK037000	446[0n]	jgLCO1490	jgHCO2198	53.7817	6.52338	08-Oct-2015	Yes	CCAACCCGGCTCCTTAATTGGAGATGATCAAATTTATAATGTTGTTGTAACGGCCCACGCCTTTATCATAATTTTTTTCATGGTAATACCTATCTTAATTGGAGGATTTGGAAACTGGTTAGTACCTTTAATATTAGGAGCACCTGATATAGCCTTCCCCCGGTTAAACAACATAAGATTTTGATTTTTAATACCTGCTCTAGTCCTTCTTCTTTTAAGAAGAATAGTTGAAAGCGGAGCTGGAACTGGATGAACTGTTTATCCTCCTTTAAGAAGAAATATTGCGCATGCCGGGTCCTCAGTCGATTGTGCAATTTTCTCTCTCCATTTAGCTGGAATCTCTTCCCTTCTAGGCGCAGTAAACTTTATTAGAACCTTAGGAAATCTGCGAACTCTTGG…
SR_585	Paramesochridae sp. 3	NSH580-17	BOLD:ADG0081	MK037103	788[0n]	LCO1490	Coxr2	55.5318	4.1888	02-Mar-2016		TGGGACTTTGTATCTTTTAGCTGGAGCTTGAGCCGGGATAGTTGGGACAGGCCTTAGTATAATCATCCGTATAGAGCTAGGCCAACCCGGTTCTTTAATTGGAGATGACCAAATCTACAATGTTGTAGTAACTGCACACGCTTTTATTATAATTTTTTTTATGGTAATACCTGTTCTAATCGGGGGTTTTGGTAACTGACTAGTCCCCTTAATATTGGGGGCCCCTGATATAGCTTTTCCGCGACTAAATAATATAAGTTTTTGATTTTTAATACCCGCCTTAGTTTTACTACTTTTAAGTAGTATAGTGGAAAGGGGGGCAGGAACAGGATGAACCGTTTATCCCCCTCTTAGAAGAAATATTGCACACGCAGGGGCCTCAGTTGATTGTGCTATTTT…
SR_685	Paramesochridae sp. 4	NSH581-17	BOLD:ADF8805	MK037114	778[3n]	LCO1490	Coxr2	54.1683	7.9981	07-Oct-2015		AATCATAAAGATATTGGAACTCTTTATCTAATAGCTGGGATATGATCAGGTATAGTAGGGACTGGCCTAAGAGTTATTATTCGTATAGAATTAGGCCAACCTGGGTCATTAATTGGGGATGATCAAATTTATAATGTAGTAGTCACCGCACATGCCTTTATTATAATTTTCTTTATAGTTATACCAGTTTTAATTGGGGGTTTTGGAAATTGACTTGTGCCTCTTATACTAGGGGCTCCAGATATGGCTTTTCCTCGACTTAACAATATAAGATTTTGATTTCTTATACCTGCCCTTGTCCTCCTACTTTTAAGGAGAATAGTGGAAAGAGGTGCAGGTACAGGATGAACTGTTTACCCGCCTCTCAGAATAAATTTGGCTCATGCAGGCTCTTCTGTA…
SR_632	Paramesochridae sp. 5	NSH582-17	BOLD:ADF8806	MK037009	406[4n]	LCO1490	HCO2198	53.7817	6.52338	08-Oct-2015		GTGGTAGTTACTGCTCATGCTTTTATTATNATTTTTTTTATAGTTATGCCCATTTTAATTGGGGGATTCGGGAACTGACTTGTTCCTCTTATATTGGGGGCACCGGATATAGCTTTTCCTCGCTTAAATAATATAAGATTTTGGTTTTTAATGCCTGCATTAGTGCTTTTACTTTTAAGTAGAATAGTGGAGAGGGGGGCAGGAACGGGTTGAACAGTTTATCCTCCCCTTAGAAGAAATATCGCCCATGGGGGGTCCTCGGTAGATTGTGCAATTTTTTCCCTTCATTTAGCAGGGATTTCNTCACTTTTAGGGGCGGTCAATTTTATTAGAACCCTAGGTAATTTACGTACTTTTGGTTTATTATTGGATCGAATACCCCTATTTGCATGGGCAGTN…
SR_700	Paramesochridae sp. 5	NSH583-17	BOLD:ADF8806	MK037068	866[2n]	LCO1490	Coxr2	53.7817	6.52338	08-Oct-2015		GTCAACAAATTATAAAGATATTGGTACATTATACTTATTAGCCGGGGCTTGAGCTGGTATAATTGGGACGGGCTTAAGGATAATTATTCGAATAGAGCTTGGCCAACCTGGCTCTTTNATCGGGGACGACCAAATTTACAATGTGGTAGTTACTGCTCATGCTTTTATTATGATTTTTTTNATAGTTATGCCCATTTTAATTGGGGGATTCGGGAACTGACTTGTTCCTCTTATATTGGGGGCACCGGATATAGCTTTTCCTCGACTAAATAATATAAGATTTTGGTTTTTAATGCCTGCATTAGTGCTTTTACTTTTAAGTAGAATAGTGGAGAGGGGGGCAGGAACGGGTTGAACAGTTTATCCTCCCCTTAGAAGAAATATCGCCCATGGGGGGTC…
SR_663	Paramesochridae sp. 6	NSH584-17		MK506115	412[2n]	jgLCO1490	jgHCO2198	54.1391	7.75537	07-Oct-2015		GACCACATCTTTAATGTTGTTGTGACTGCCCACGCCTTTGTTATAATCTTTTTTATAATTATGCCAATTTTAATTGGGGGGTTTGGTAATTGGNTCATTCCCCTTATACTGGGGGCCCCGGATATAGCTTTCCCTCGCCTCAATAATTTAAGATTTTGGTTCCTCCTCCCTGCCTTAGGACTACTCTTAACCAGCAGCCTAGTGGAGGGGGGGGCGGGGACAGGATGAACTGTCTATCCCCCCCTCAGAGGGGGCCTGAGCCACAGAGGCGCAAGAGTCGACTGTGCAATTTTTTCTCTCCATCTTGCGGGGATTTTTTCCTTATTAGGAGCAGTGAATTTTATTTGTACTTTAGGGAATTTGCGAACCTTNGGCCTTTTTATAGACCGGATACCCCTT…
SR_583	Paramesochridae sp. 7	NSH585-17	BOLD:ADF8808	MK037081	522[3n]	LCO1490	CopCOI2198X	54.7069	7.61464	09-Mar-2016		GATGACCAAATTTATAATGTTGTAGTCACAGCCCATGCTTTTATTATAATTTTTTTTATAGTAATACCTATTTTAATTGGAGGATTCGGTAACTGGTTAGTCCCTCTAATACTAGGGGCTCCTGATATAGCCTTCCCTCGCTTAAATAACATAAGATTCTGATTTTTAATACCTGCCCTAATTCTTCTTCTTCTCAGAAGAATAGTTGAAAGAGGAGCCGGCACAGGCTGAACTGTATACCCCCCTCTAAGAAGAAACATCTCTCATGCTGGAGCCTCAGTAGACTGTGCTATTTTTTCTCTTCATCTAGCTGGTATTTCCTCTCTTTTAGGAGCAGTCAATTTTATCAGTACCCTAGGAAATTTACGCACATTCGGGATTTTAATAGACCGTATACCC…
SR_453	Platychelipus littoralis	NSH225-17		MK037017	538[0n]	LCO1490	CopCOI2198X	53.5091	8.12408	18-Jul-2016		AAAGATTCTGGCACTTTATATTTAATCGCAGGAGCTTGAGGGGCTATGATTGGCACAGGGCTAAGCATGCTTATTCGTTTAGAGCTAGGACAACCCGGGGCTTTGATTGGTGATGACCAAATTTATAACGTTGTAGTGACTGCTCACGCATTTATTATAATTTTTTTTATGGTTATACCCATTTTAATTGGGGGGTTCGGAAATTGACTAGTGCCCCTAATACTGGGGGCCCCGGACATGGCCTTTCCTCGCTTGAATAATATAAGATTTTGGTTTTTGATGCCTGCATTATTTTTGCTTCTTTTAAGAGGCTTAGTAGAAAGGGGCGCTGGCACAGGGTGGACGGTTTACCCCCCTTTAAGAAGAAATATCGCGCACAGAGGGGCGTCAGTAGATTTT…
SR_462	Platychelipus littoralis	NSH226-17	BOLD:ACR6339	MK036921	579[0n]	LCO1490	HCO2198	53.5091	8.12408	18-Jul-2016		ATTTTATACTTATTTGCAGGCGCTTGAGGGGGGATGATTGGCACAGGGCTAAGCATGCTTATTCGTTTAGAGCTAGGACAACCCGGGGCTTTGATTGGTGATGACCAAATTTATAACGTTGTAGTGACTGCTCACGCATTTATTATAATTTTTTTTATGGTTATACCCATTTTAATTGGGGGGTTCGGAAATTGACTAGTGCCCCTAATATTGGGGGCCCCGGACATGGCCTTTCCTCGCTTGAATAATATAAGATTTTGGTTTTTGATGCCTGCATTATTTTTGCTTCTTTTAAGAGGCTTAGTAGAAAGGGGCGCTGGCACAGGGTGGACGGTTTACCCCCCTTTAAGAAGAAATATCGCGCACAGAGGGGCGTCAGTAGATTTTGCTATTTTTTCT…
DP_047	Platychelipus littoralis	NSH227-17	BOLD:ADG0032	MK036979	706[0n]	jgLCO1490	jgHCO2198	53.5091	8.12408	18-Jul-2016	Yes	GTCGACGAATCATAAGGACATTGGCACTTTATACTTAATTGCAGGAGCTTGAGGGGGAATGATTGGCACAGGGCTAAGCATGCTTATTCGTTTAGAGCTAGGGCAACCCGGGGCTTTGATTGGTGATGACCAAATTTATAACGTTGTAGTGACTGCTCACGCATTTATTATAATTTTTTTTATGGTTATACCTATTTTAATTGGGGGGTTCGGAAATTGACTAGTGCCCCTAATATTGGGGGCTCCGGACATGGCCTTTCCTCGCTTGAATAATATAAGATTTTGGTTTTTGATGCCTGCATTATTTTTGCTTCTTTTAAGAGGCTTAGTAGAAAGGGGCGCTGGCACAGGGTGGACGGTTTACCCCCCTTTAAGAAGAAATATTGCGCACAGAGGGGC…
SR_460	Platychelipus littoralis	NSH228-17	BOLD:ADG0032	MK037052	612[0n]	jgLCO1490	jgHCO2198	53.5091	8.12408	18-Jul-2016		GTTGACAAATCATAAGGATATTGGCACTTTATACTTAATTGCAGGAGCTTGAGGGGGAATGATTGGCACAGGGCTAAGCATGCTTATTCGTTTAGAGCTAGAGCAACCCGGGGCTTTGATTGGTGATGACCAAATTTATAACGTTGTAGTGACTGCTCACGCATTTATTATAATTTTTTTTATGGTTATACCTATTTTAATTGGGGGGTTCGGAAATTGACTAGTGCCCCTAATATTGGGGGCTCCGGACATGGCCTTTCCTCGCTTGAATAATATAAGATTTTGGTTTTTGATGCCTGCATTATTTTTGCTTCTTTTAAGAGGCTTAGTAGAAAGGGGCGCTGGCACAGGGTGGACGGTTTACCCCCCTTTAAGAAGAAATATCGCGCACAGAGGGGC…
DP_019	Platychelipus littoralis	NSH229-17	BOLD:ADG0033	MK037030	708[0n]	jgLCO1490	jgHCO2198	53.5091	8.12408	18-Jul-2016	Yes	GTCGACGAATCATAAGGACATTGGCACTTTATACTTAATTGCAGGGGCTTGAGGGGGGATGGTTGGCACAGGGCTAAGCATGCTTATTCGTTTAGAGCTAGGACAACCCGGGGCTTTGATTGGCGATGACCAAATTTATAACGTTGTAGTGACTGCTCACGCATTTATTATAATTTTTTTTATGGTTATGCCCATTTTAATTGGGGGGTTCGGAAATTGACTAGTGCCCCTAATATTGGGGGCTCCGGACATGGCCTTTCCTCGCTTGAATAATATAAGATTTTGGTTTTTGATGCCTGCATTATTTTTGCTTCTTTTAAGAGGCTTAGTAGAAAGGGGCGTTGGCACAGGGTGGACGGTTTACCCTCCTTTAAGAAGAAATATCGCGCACAGAGGGGC…
SR_455	Platychelipus littoralis	NSH230-17	BOLD:ADG0033	MK037086	699[0n]	LCO1490	CopCOI2198X	53.5091	8.12408	18-Jul-2016		GTCAACAAATCATAAAGATATTGGCACTTTATACTTAATTGCAGGGGCTTGAGGGGGGATGATTGGCACAGGGCTAAGCATGCTTATTCGTTTAGAGCTAGGACAACCCGGGGCTTTGATTGGTGATGACCAAATTTATAACGTTGTAGTGACTGCTCACGCATTTATTATAATTTTTTTTATGGTTATACCCATTTTAATTGGGGGGTTCGGAAATTGACTAGTGCCCCTAATATTGGGGGCTCCGGACATGGCCTTTCCTCGCTTGAATAATATAAGATTTTGGTTTTTGATGCCTGCATTATTTTTGCTCCTTTTAAGAGGCTTAGTAGAAAGGGGCGTTGGCACAGGGTGGACGGTTTACCCCCCTTTAAGAAGAAATATCGCACACAGAGGGGC…
DP_023	Platychelipus littoralis	NSH231-17		MK036963	488[0n]	jgLCO1490	CopCOI2198X	53.5091	8.12408	18-Jul-2016	Yes	GATGATTGGCACAGGGCTAAGCATGCTTATTCGTTTAGAGCTAGGACAACCCGGGGCTTTGTTTGGTGATGACCAAATTTATAACGTTGTAGTGACTGCTCACGCATTTATTATAATTTTTTTTATGGTTATACCCATTTTATTTGGGGGGTTCGGAAATTGACTAGTGCCCCTAATATTGGGGGCTCCGGACATGGCCTTTCCTCGCTTGAATAATATAAAATTTTGGTTTTTGATGCCTGCATTATTTTTGCTTCTTTTAAGAGGCTTAGTAGAAAGGGGCGTTGGCACAGGGTGGACGGTTTACCCCCCTTTAAGAAGAAATATCCCACACAGAGGGGCGTCAGTAGATTTTGCTATCTTTTCTCTCCATTTGGCAGGAATTTCTTCTCTTTTAGG…
SR_622	Praeleptomesochra n. sp.	NSH058-17	BOLD:ADG3842	MK037096	646[1n]	Coxf	Coxr2	53.7817	6.52338	08-Oct-2015		ATAAAGATATCGGAACTCTCTATTTATTGGCAGGAGCTTGGGCGGGGCTAGTGGGGACGGGCCTGAGAATGATTATTCGAATAGAATTAGGTGCCCCTGGTGCACTTTTGGGGGACGATCAATCTTATAATGTAGTAGTTACTGCCCATGCTTTTATTATAATTTTTTTTATGGTTATGCCTGTATTAATTGGCGGGTTTGGAAATTGGCTAGTCCCCCTTATACTGGGGGCACCAGACATAGCTTTTCCTCGATTAAATAATATGAGATTTTGATTTCTTCTGCCTGCTTTGGTGCTTCTCTTGAGTAGAAGAATGGTAGAGAGGGGGGCTGGCACGGGTTGGACAGTGTATCCCCCGTTAAGGAGTAACATCGCTCACTCTGGGGCTTCTGTAGATT…
SR_623	Praeleptomesochra n. sp.	NSH059-17	BOLD:ADG3842	MK037100	621[0n]	LCO1490	CopCOI2198X	53.7817	6.52338	08-Oct-2015		GTCAACAAATCATAAAGATATTGGAACTCTCTATTTATTGGCAGGAGCTTGGGCGGGGCTAGTGGGGACGGGCCTGAGAATGATTATTCGAATAGAATTAGGTGCCCCGGGTGCACTTTTGGGGGACGATCAATCTTATAATGTAGTAGTTACTGCTCATGCTTTTATTATAATTTTTTTTATGGTTATGCCTGTATTAATTGGTGGGTTTGGAAATTGGCTAGTCCCCCTTATACTGGGGGCACCAGACATAGCTTTTCCCCGATTAAATAATATGAGATTTTGATTTCTTCTGCCTGCTTTGGTGCTTCTCTTGAGTAGAAGAATGGTAGAGAGGGGAGCTGGCACGGGTTGGACAGTGTATCCCCCGTTAAGGAGTAACATCGCTCATTCTGGGGC…
SR_624	Praeleptomesochra n. sp.	NSH060-17	BOLD:ADG3842	MK036957	787[1n]	Coxf	Coxr2	53.7817	6.52338	08-Oct-2015		ATAAAGATATNGGAACTCTCTATTTATTGGCAGGAGCTTGGGCGGGGCTAGTGGGGACGGGCCTGAGAATGATTATTCGAATAGAATTAGGTGCCCCTGGTGCACTTTTGGGGGACGATCAATCTTATAATGTAGTAGTTACTGCCCATGCTTTTATTATAATTTTTTTTATGGTTATGCCTGTATTAATTGGCGGGTTTGGAAATTGGCTAGTCCCCCTTATACTGGGGGCACCAGACATAGCTTTTCCTCGATTAAATAATATGAGATTTTGATTTCTTCTGCCTGCTTTGGTGCTTCTCTTGAGTAGAAGAATGGTAGAGAGGGGGGCTGGCACGGGTTGGACAGTGTATCCCCCGTTAAGGAGTAACATCGCTCATTCTGGGGCTTCTGTAGATT…
DP_208	Praeleptomesochra n. sp.	NSH061-17	BOLD:ADG3842	MK036916	637[1n]	LCO1490	CopCOI2198X	53.7817	6.52338	08-Oct-2015		GTCAACAAATCATAAAGATATTGGAACTCTCTATTTATTGGCGGGANCTTGGGCGGGGCTAGTGGGGACGGGCCTGAGAATGATTATTCGAATAGAATTAGGTGCCCCTGGTGCACTTTTGGGGGACGATCAATCTTATAATGTAGTAGTTACTGCCCATGCTTTTATTATAATTTTTTTTATGGTTATGCCTGTATTAATTGGCGGGTTTGGAAATTGGCTAGTCCCCCTTATACTGGGGGCACCAGACATAGCTTTTCCTCGATTAAATAATATGAGATTTTGATTTCTTCTGCCTGCTTTGGTGCTTCTCTTGAGTAGAAGAATGGTAGAGAGGGGGGCTGGCACGGGTTGGACAGTGTATCCCCCGTTAAGGAGTAACATCGCTCATTCTGGGGC…
DP_209	Praeleptomesochra n. sp.	NSH062-17	BOLD:ADG3842	MK037056	528[1n]	LCO1490	CopCOI2198X	53.7817	6.52338	08-Oct-2015		GGGACGGGCCTGAGAATGATTATTCGAATAGAATTAGGTGCCCCGGGTGCACTTTTGGGGGACGATCAATCTTATAATGTAGTAGTTACNGCCCATGCTTTTATTATAATTTTTTTTATGGTTATGCCTGTATTAATTGGTGGATTTGGAAATTGGCTAGTCCCCCTTATACTGGGGGCACCAGACATAGCTTTTCCCCGATTAAATAATATGAGATTTTGATTTCTTCTGCCTGCTTTGGTGCTTCTCTTGAGTAGAAGAATGGTAGAGAGGGGGGCTGGCACGGGTTGGACAGTGTATCCCCCGTTAAGGAGTAACATCGCTCATTCTGGGGCTTCTGTAGATTTGGCTATTTTTTCTTTACATTTGGCGGGGATCTCGTCGCTTTTGGGGGCAGTG…
SR_694	Praeleptomesochra n. sp.	NSH509-17	BOLD:ADG3842	MK036965	826[0n]	Coxf	Coxr2	53.7817	6.52338	08-Oct-2015		AATCATAAAGATATCGGAACTCTCTATTTATTGGCAGGAGCTTGGGCGGGGCTAGTGGGGACGGGCCTGAGAATGATTATTCGAATAGAATTAGGTGCCCCTGGTGCACTTTTGGGGGACGATCAATCTTATAATGTAGTAGTTACTGCCCATGCTTTTATTATAATTTTTTTTATGGTTATGCCTGTATTAATTGGCGGGTTTGGAAATTGGCTAGTCCCCCTTATACTGGGGGCACCAGACATAGCTTTTCCTCGATTAAATAATATGAGATTTTGATTTCTTCTGCCTGCTTTGGTGCTTCTCTTGAGTAGAAGAATGGTAGAGAGGGGGGCTGGCACGGGTTGGACAGTGTATCCCCCGTTAAGGAGTAACATCGCTCATTCTGGGGCTTCTGTA…
SR_695	Praeleptomesochra n. sp.	NSH510-17	BOLD:ADG3842	MK037118	564[0n]	LCO1490	Coxr2	53.7817	6.52338	08-Oct-2015		AGAATGATTATTCGAATAGAATTAGGTGCCCCTGGTGCACTTTTGGGGGACGATCAATCTTATAATGTAGTAGTTACTGCCCATGCTTTTATTATAATTTTTTTTATGGTTATGCCTGTATTAATTGGCGGGTTTGGAAATTGGCTAGTCCCCCTTATACTGGGGGCACCAGACATAGCTTTTCCCCGATTAAATAATATGAGATTTTGATTTCTTCTGCCTGCTTTGGTGCTTCTCTTGAGTAGAAGAATGGTAGAGAGGGGGGCTGGCACGGGTTGGACAGTGTATCCCCCGTTAAGGAGTAACATCGCTCATTCTGGGGCTTCTGTAGATTTGGCTATTTTTTCTTTACATTTGGCGGGGATCTCGTCGCTTTTGGGGGCAGTGAATTTTTTGAGA…
DP_297	Proameira n. sp. 1	NSH532-17	BOLD:ADG2333	MH670567	785[0n]	Coxf	Coxr2	55.04	6.32985	08-Mar-2016	Yes	GTCCTGTAATCATAAAGATATCGGGACTTTATATTTATTAGCTGGGGCTTGGGGGGGGATGGTCGGAACAGGTCTTAGGATAATTATTCGTATGGAGCTTGGGCATCCGGGGAGACTAATTGGAGACGATCAATCTTATAATGTTGTTGTGACTGCGCACGCATTTATTATGATTTTTTTTATAGTAATACCCGTGTTAATTGGGGGATTTGGTAATTGGCTTGTTCCCTTGATATTAGGGGCCCCCGATATGGCCTTTCCTCGACTTAACAATATAAGATTTTGATTTTTGCTTCCTGCACTGGTTTTACTACTATTAAGAGGGATAGTCGAGAGGGGGGCGGGAACAGGGTGAACAGTGTACCCTCCCTTAAGTAGGAATATGGCGCACTCAGGGGC…
DP_313	Proameira n. sp. 1	NSH533-17	BOLD:ADG2333	MK037027	780[7n]	Coxf	Coxr2	55.04	6.32985	08-Mar-2016	Yes	GTAATCATAAAGATATCGGGACTTTATATTTATTAGCTGGGGCTTGGGGGGGGATGGTCGGAACAGGTCTTAGGATAATTATTCGTATGGAGCTTGGGCATCCGGGGAGACTAATTGGAGACGATCAATCTTATAATGTTGTTGTGACTGCGCACGCATTTATTATGATTTTTTTTATAGTAATACCCGTGTTAATTGGGGGATTTGGTAATTGGCTTGTTCCCTTGATATTAGGGGCCCCCGATATGGCCTTTCCCCGACTTAACAATATAAGATTTTGATTTTTGCTTCCTGCACTGGTTTTACTACTATTAAGAGGGATAGTCGAGAGGGGGGCGGGAACAGGGTGAACAGTGTACCCTCCCTTAAGTAGGAATATGGCGCATTCAGGGGCTTCCG…
DP_314	Proameira n. sp. 1	NSH534-17	BOLD:ADG2333	MK036985	779[4n]	Coxf	Coxr2	55.04	6.32985	08-Mar-2016	Yes	TAATCATAAAGATATCGGGACTTTATATTTATTAGCTGGGGCTTGGGGGGGGATGGTCGGAACAGGTCTTAGGATAATTATTCGTATGGAGCTTGGGCATCCGGGGAGACTAATTGGAGACGACCAATCTTACAATGTTGTTGTGACTGCGCACGCATTTATTATGATTTTTTTTATAGTAATACCCGTGTTAATTGGGGGATTTGGTAATTGGCTTGTTCCCTTGATATTAGGGGCCCCCGATATGGCTTTTCCTCGACTTAACAATATAAGATTTTGATTTTTGCCTCCTGCACTGGTTTTACTACTATTAAGAGGGATAGTCGAGAGGGGGGCGGGAACAGGGTGAACAGTGTACCCCCCCTTAAGTAGGAATATGGCACATTCAGGGGCTTCCGT…
SR_647	Proameira n. sp. 1	NSH535-17	BOLD:ADG2333	MK037152	778[1n]	Coxf	Coxr2	55.04	6.32985	08-Mar-2016		AATCATAAAGATATCGGGACTTTATATTTATTAGCTGGGGCTTGAGGGGGGATGGTCGGAACAGGTCTTAGGATAATTATTCGTATGGAGCTTGGGCATCCGGGGAGACTAATTGGAGACGATCAATCTTACAATGTTGTTGTGACTGCGCACGCATTTATTATGATTTTTTTTATAGTAATACCCGTGTTAATTGGGGGATTTGGTAATTGGCTTGTTCCCTTGATATTAGGGGCCCCCGATATGGCCTTTCCTCGACTTAACAATATAAGATTTTGATTTTTGCTTCCTGCACTGGTTTTACTACTATTAAGAGGGATAGTCGAGAGGGGGGCGGGAACAGGGTGAACAGTGTACCCCCCCTTAAGTAGGAATATGGCGCATTCAGGGGCTTCCGTT…
DP_315	Proameira n. sp. 1	NSH568-17	BOLD:ADG2333	MK037032	808[3n]	Coxf	Coxr2	55.04	6.32985	08-Mar-2016	Yes	TATCGGGACTTTATATTTATTAGCTGGGGCTTGAGGGGGGATGGTCGGAACAGGTCTTAGGATAATTATTCGTATGGAGCTTGGGCATCCGGGGAGACTAATTGGAGACGATCAATCTTATAATGTTGTTGTGACTGCGCACGCATTTATTATGATTTTTTTTATAGTAATACCCGTGTTAATTGGGGGATTTGGTAATTGGCTTGTTCCCTTGATATTAGGGGCCCCCGATATGGCCTTTCCTCGACTTAACAATATAAGATTTTGATTTTTGCTTCCTGCGCTGGTTTTACTACTATTAAGAGGGATAGTCGAGAGGGGGGCGGGGACAGGGTGAACAGTGTACCCTCCCTTAAGTAGGAATATGGCGCATTCAGGGGCTTCCGTTGACCTGGCCAT…
SR_396	Proameira n. sp. 2	NSH045-17	BOLD:ADG1998	MK037053	699[0n]	LCO1490	CopCOI2198X	54.2548	7.96149	13-Oct-2015		GTCAACAAATCATAAAGATATTGGAACGCTATATTTATTAGCGGGAGCGTGAGCTGGATTAGTGGGAACGGGGTTAAGGATATTAATTCGATTAGAGTTGGGACAGCCGGGAGCTTTAATTGGAGATGACCAATCTTATAATGTGGTAGTAACAGCGCATGCTTTTGTAATAATTTTTTTTATAGTTATACCTGTCCTGATTGGGGGATTTGGTAATTGATTAGTTCCTTTAATATTAGGAGCTGCAGATATGGCCTTTCCTCGATTAAATAATATAAGATTTTGATTTTTGCTTCCTGCATTGGTGTTACTTTTAAGTAGGAGATTGGTTGAAAGGGGTGCTGGGACAGGGTGAACAGTGTACCCCCCTCTAAGGAGTAACATCGCACATGCGGGAGC…
SR_397	Proameira n. sp. 2	NSH046-17	BOLD:ADG1998	MK037040	474[0n]	LCO1490	CopCOI2198X	54.2548	7.96149	13-Oct-2015		TCGATTAGAGTTGGGACAGCCAGGAGCTTTAATTGGAGATGACCAATCTTATAATGTGGTAGTAACAGCGCATGCTTTTGTAATAATTTTTTTTATAGTTATACCTGTCCTGATTGGGGGATTTGGTAATTGATTAGTTCCTTTAATATTAGGAGCTGCAGATATGGCCTTTCCTCGATTAAATAATATAAGATTTTGATTTTTGCTTCCTGCATTGGTGTTACTTTTAAGTAGGAGATTGGTTGAAAGGGGTGCTGGGACAGGGTGAACAGTGTACCCCCCTCTAAGGAGTAACATCGCACATGCGGGAGCTTCGGTTGATCTGGCTATTTTTTCGCTCCACTTAGCCGGAATTTCTTCCTTATTGGGGGCTGTAAATTTTATTAGAACTTTAGGCAA…
SR_398	Proameira n. sp. 2	NSH047-17	BOLD:ADG1998	MK037025	699[0n]	LCO1490	CopCOI2198X	54.2548	7.96149	13-Oct-2015		GTCAACAAATCATAAAGATATTGGAACGCTATATTTATTAGCGGGAGCGTGAGCTGGATTAGTGGGAACGGGGTTAAGGATATTAATTCGATTAGAGTTGGGACAGCCGGGAGCTTTAATTGGAGATGACCAATCTTATAACGTGGTAGTAACAGCGCATGCTTTTGTAATAATTTTTTTTATAGTTATACCTGTCCTGATTGGGGGATTTGGTAATTGATTAGTTCCTTTAATATTAGGAGCTGCAGATATGGCCTTTCCTCGATTAAATAATATAAGATTTTGATTTTTGCTTCCTGCATTGGTGTTACTTTTAAGTAGGAGATTGGTTGAAAGGGGCGCTGGGACAGGGTGAACAGTGTACCCCCCTCTAAGGAGTAACATCGCACATGCGGGAGC…
SR_400	Proameira n. sp. 2	NSH048-17	BOLD:ADG1998	MK036977	699[0n]	LCO1490	CopCOI2198X	54.2548	7.96149	13-Oct-2015		GTCAACAAATCATAAAGATATTGGAACGCTATATTTATTAGCGGGAGCGTGAGCTGGATTAGTGGGAACGGGGTTAAGGATATTAATTCGATTAGAGTTGGGACAGCCGGGAGCTTTAATTGGAGATGACCAATCTTATAATGTGGTAGTAACAGCGCATGCTTTTGTAATAATTTTTTTTATAGTTATACCTGTCCTGATTGGGGGATTTGGTAATTGATTAGTTCCTTTAATATTAGGAGCTGCAGATATGGCCTTTCCTCGATTAAATAATATAAGATTTTGATTTTTGCTTCCTGCATTGGTGTTACTTTTAAGTAGGAGATTGGTTGAAAGGGGTGCTGGGACAGGGTGAACAGTGTACCCTCCTCTAAGGAGTAACATCGCACATGCGGGAGC…
SR_405	Proameira n. sp. 2	NSH049-17	BOLD:ADG1998	MK037028	699[0n]	LCO1490	CopCOI2198X	54.2548	7.96149	13-Oct-2015		GTCAACAAATCATAAAGATATTGGAACGCTATATTTATTAGCGGGAGCGTGAGCTGGATTAGTGGGAACGGGGTTAAGGATATTAATTCGATTAGAGTTGGGACAGCCAGGAGCTTTAATTGGAGATGACCAATCTTATAATGTGGTAGTAACAGCGCATGCTTTTGTAATAATTTTTTTTATAGTTATACCTGTCCTAATTGGGGGATTTGGTAATTGATTAGTTCCTTTAATATTAGGAGCTGCAGATATGGCCTTTCCTCGATTAAATAATATAAGATTTTGATTTTTGCTTCCTGCATTGGTGTTACTTTTAAGTAGGAGATTGGTTGAAAGGGGTGCTGGGACAGGGTGAACAGTGTATCCCCCTCTAAGGAGTAACATCGCACATGCGGGAGC…
SR_399	Proameira psammophila	NSH318-17	BOLD:ADG3519	MK037127	664[1n]	LCO1490	CopCOI2198X	54.2548	7.96149	13-Oct-2015		GTCAACAAATCATAAAGATATTGGGACTTTGTATTTAATAGCGGGTGCTTGGGCCGGGTTAATTGGAACGGCTCTTAGCATAATTATTCGGTTAGAGCTGGGAAGACCTGGGTCTTTAATTGGGGACGATCAGATCTATAATGTGGTTGTAACAGCACATGCTTTTGTTATAATTTTTTTTATGGTTATACCCATTTTAATTGGAGGGTTTGGGAATTGGTTGGTCCCTTTAATATTAGGTGCCCCGGATATGGCTTTCCCTCGTTTAAACAACATAAGATTTTGGTTTTTGCTTCCTGCTCTTTTTCTGTTATTATTTAGGGGACTTGTAGAGAGTGGAGCAGGAACCGGTTGAACAGTGTACCCCCCTTTAAGAGCCAATCTTGCGCATGCTGGGGC…
SR_200	Protopsammotopa norvegica	NSH050-17	BOLD:ADG3426	MH670517	699[0n]	LCO1490	CopCOI2198X	54.1683	7.9981	07-Oct-2015		GTCAACAAATCATAAAGATATTGGCACTCTGTACTTAGTGGCAGGAGCCTGAGGGGGATTAGTGGGGACAACTCTGAGAATATTAATTCGGCTAGAGTTAGGGAGATCCGGGTCATTTATTGGAGACGACCAGATTTATAACGTTATTGTGACGGCTCATGCGTTTGTTATGATTTTTTTTATAGTTATACCCATTCTTATTGGGTGTTTTGGGAACTGGTTAGTGCCGCTAATATTGGGGGCGCCTGATATGGCTTTTCCCCGATTAAATAATATAAGATTTTGATTTTTATTGCCGGCCTTAGTTATATTGTTACTAAGTGGGCTAGTAGAGAGTGGGGCAGGCACAGGATGAACGGTTTATCCCCCCCTAAGGAGAAACTTGGCACATGCTGGGGC…
SR_201	Protopsammotopa norvegica	NSH051-17	BOLD:ADG3426	MK037054	637[0n]	LCO1490	CopCOI2198X	54.1683	7.9981	07-Oct-2015		GTCAACAAATCATAAAGATATTGGCACTCTGTACTTAGTGGCAGGAGCCTGAGGGGGATTAGTGGGGACAACTCTGAGAATATTAATTCGGCTAGAGTTAGGGAGATCCGGGTCATTTATTGGAGACGACCAGATTTATAACGTTATTGTGACGGCTCATGCGTTTGTTATGATTTTTTTTATAGTTATACCCATTCTTATTGGGTGTTTTGGGAACTGGTTAGTGCCGCTAATATTAGGGGCGCCTGATATGGCTTTCCCCCGATTAAATAATATAAGATTTTGATTTTTATTGCCGGCCTTAGTTATATTGTTACTAAGTGGGCTAGTAGAGAGTGGGGCAGGGACAGGATGAACGGTTTATCCCCCCCTAAGGAGAAACTTGGCACATGCTGGGGC…
SR_246	Protopsammotopa norvegica	NSH052-17	BOLD:ADG3426	MK037095	699[0n]	LCO1490	CopCOI2198X	54.1687	7.99183	17-Mar-2014		GTCAACAAATCATAAAGATATTGGCACTCTGTACTTAGTGGCAGGAGCCTGAGGGGGATTAGTGGGGACAACTCTGAGAATATTAATTCGGCTGGAGTTAGGGAGATCCGGGTCATTTATTGGAGACGACCAGATTTATAACGTTATTGTGACGGCTCATGCGTTTGTTATGATTTTTTTTATAGTTATACCCATTCTTATTGGGTGTTTTGGGAACTGGTTAGTGCCGCTAATATTAGGGGCGCCTGATATGGCTTTCCCCCGATTAAATAATATAAGATTTTGATTTTTATTGCCGGCCTTAGTTATATTGTTACTAAGTGGGCTAGTAGAGAGTGGGGCAGGCACAGGATGAACGGTTTATCCCCCCCTAAGGAGAAACTTGGCACATGCTGGGGC…
DP_205	Psammotopa n. sp.	NSH247-17	BOLD:ADG3119	MK036974	581[0n]	LCO1490	CopCOI2198X	53.7817	6.52338	08-Oct-2015		GTCAACAAATCATAAAGATATTGGGACCCTATATCTAATTGCTGGGGCGTGAGGGGGACTGGTTGGGACCACTTTAAGAATATTAATTCGTTTAGAGTTAGGTAGGCCGGGGTCTTTTATTGGGGATGACCAGATTTATAATGTGATTGTGACTGCTCACGCTTTTGTAATAATTTTTTTCATGGTTATGCCAATTTTAATTGGGTGTTTTGGCAATTGACTGGTGCCCCTTATACTGGGTGCCCCCGATATGGCATTTCCTCGATTAAATAATATAAGATTTTGATTTCTACTCCCAGCCCTAGTTATACTACTTTTAAGGGGGTTAGTGGAGAGGGGGGCGGGGACCGGGTGAACAGTTTATCCTCCACTTAGGAGAAATTTAGCTCATGCGGGAGC…
DP_206	Psammotopa n. sp.	NSH248-17	BOLD:ADG3119	MK037031	571[0n]	jgLCO1490	jgHCO2198	53.7817	6.52338	08-Oct-2015	Yes	TTGGGACCCTATATCTAATTGCTGGGGCGTGAGGGGGACTGGTTGGGACCACTTTAAGAATATTAATTCGTTTAGAGTTAGGTAGGCCGGGGTCTTTTATTGGGGATGACCAGATTTATAATGTGATTGTGACTGCTCACGCTTTTGTAATAATTTTTTTCATGGTTATGCCAATTTTAATTGGGTGTTTTGGCAATTGACTGGTGCCCCTTATACTGGGTGCCCCCGATATGGCATTTCCTCGATTAAATAATATAAGATTTTGATTTCTACTCCCAGCCCTAGTTATACTACTTTTAAGGGGGTTAGTGGAGAGGGGGGCGGGGACCGGGTGAACAGTTTATCCTCCACTTAGGAGAAATTTAGCTCATGCGGGAGCCTCTGTTGATTTTGCAATTT…
SR_620	Psammotopa n. sp.	NSH249-17	BOLD:ADG3119	MK037035	804[5n]	Coxf	Coxr2	53.7817	6.52338	08-Oct-2015		ACCCTATATCTAATTGCTGGGGCGTGAGGGGGACTGGTTGGGACCACTTTAAGAATATTAATTCGTTTAGAGTTAGGTAGGCCGGGGTCTTTTATTGGGGATGACCAGATTTATAATGTGATTGTGACTGCTCACGCTTTTGTAATAATTTTTTTCATGGTTATGCCAATTTTAATTGGGTGTTTTGGCAATTGACTGGTGCCCCTTATACTGGGTGCCCCCGATATGGCATTTCCTCGATTAAATAATATAAGATTTTGATTTCTACTCCCAGCCCTAGTTATACTACTTTTAAGGGGGTTAGTGGAGAGGGGGGCGGGGACCGGGTGAACAGTTTATCCTCCACTTAGGAGAAATTTAGCTCATGCGGGAGCCTCTGTTGATTTTGCAATTTTTTCG…
SR_619	Psammotopa n. sp.	NSH250-17	BOLD:ADG3119	MK037062	843[2n]	Coxf	Coxr2	53.7817	6.52338	08-Oct-2015		ACCCTATATCTAATTGCTGGGGCGTGAGGGGGACTGGTTGGGACCACTTTAAGAATATTAATTCGTTTAGAGTTAGGTAGGCCGGGGTCTTTTATTGGGGATGACCAGATTTATAATGTGATTGTGACTGCTCACGCTTTTGTAATAATTTTTTTCATGGTTATGCCAATTTTAATTGGGTGTTTTGGCAATTGACTGGTGCCCCTTATACTGGGTGCCCCCGATATGGCATTTCCTCGATTAAATAATATAAGATTTTGATTTCTACTCCCAGCCCTAGTTATACTACTTTTAAGGGGGTTAGTGGAGAGGGGGGCGGGGACCGGGTGAACAGTTTATCCTCCACTTAGGAGAAATTTAGCTCATGCGGGAGCCTCTGTTGATTTTGCAATTTTTTCG…
DP_096	Pseudameira crassicornis	NSH182-17	BOLD:ADG0757	MK037090	703[0n]	Coxf	Coxr2	55.6626	4.13445	02-Mar-2016	Yes	TTTGTATTTATTAGCAGGAGCATGGGCGGGATTAGTGGGCACGGGGTTGAGAATAATTATTCGTTTAGAGTTAGGTCATCCCGGGTCGCTAGTTGGAGATGACCAATCCTACAATGTTGTTGTTACGGCACATGCATTTATTATGATTTTTTTTATAGTAATACCCGTTTTAATTGGGGGGTTTGGTAATTGACTGGTCCCCTTAATGTTGGGAGCCCCAGATATGGCTTTTCCTCGATTAAATAACATAAGTTTTTGATTTTTATTGCCCGCACTAGTTCTCCTGCTTTCAAGAAGACTGGTAGAAAGAGGGGCAGGCACCGGGTGAACGGTGTATCCCCCTTTAAGGAGAAATGTTTCGCATGCTGGAGCTTCGGTGGATTTAGCCATTTTTTCTTT…
DP_097	Pseudameira crassicornis	NSH183-17	BOLD:ADG0758	MK037002	759[0n]	Coxf	Coxr2	55.6626	4.13445	02-Mar-2016	Yes	GGAACTTTGTATTTATTAGCAGGAGCATGGGCGGGGTTAGTGGGCACGGGGTTGAGAATAATTATTCGTTTAGAGTTAGGCCATCCCGGGTCGCTAGTTGGAGATGACCAATCCTACAATGTTGTTGTTACGGCACATGCATTTATTATGATTTTTTTTATAGTAATACCCGTTTTAATTGGGGGGTTTGGTAATTGGCTGGTCCCTTTAATGTTGGGAGCCCCAGATATGGCTTTTCCTCGATTAAATAACATAAGTTTTTGATTTTTATTGCCTGCACTAATTCTCTTGCTTTCAAGAAGACTGGTAGAAAGAGGGGCAGGCACCGGGTGAACGGTGTATCCCCCTTTAAGAAGAAATGTCTCGCATGCTGGAGCTTCGGTGGATTTAGCCATTTTT…
SR_594	Pseudameira crassicornis	NSH184-17	BOLD:ADG0758	MK037019	765[0n]	Coxf	Coxr2	55.6626	4.13445	02-Mar-2016		TCGGAACTTTGTATTTATTAGCAGGAGCATGGGCGGGGTTAGTGGGCACGGGGTTGAGAATAATTATTCGTTTAGAGTTAGGCCATCCCGGGTCGCTAGTTGGAGATGACCAATCCTACAATGTTGTTGTTACGGCACATGCATTTATTATGATTTTTTTTATAGTAATACCCGTTTTAATTGGGGGGTTTGGTAATTGGCTGGTCCCTTTAATGTTGGGAGCCCCAGATATGGCTTTTCCTCGATTAAATAACATAAGTTTTTGATTTTTATTGCCTGCACTAATTCTCTTGCTTTCAAGAAGACTGGTAGAAAGAGGGGCAGGCACCGGGTGAACGGTGTATCCCCCTTTAAGAAGAAATGTCTCGCATGCTGGAGCTTCGGTGGATTTAGCCATTT…
SR_593	Pseudameira crassicornis	NSH185-17	BOLD:ADG0758	MK037154	763[0n]	Coxf	Coxr2	55.6626	4.13445	02-Mar-2016		GGAACTTTGTATTTATTAGCAGGAGCATGGGCGGGGTTAGTGGGCACGGGGTTGAGAATAATTATTCGTTTAGAGTTAGGCCATCCCGGGTCGCTAGTTGGAGATGACCAATCCTACAATGTTGTTGTTACGGCACATGCATTTATTATGATTTTTTTTATAGTAATACCCGTTTTAATTGGGGGGTTTGGTAATTGGCTAGTCCCTTTAATGTTGGGAGCCCCAGATATGGCTTTTCCTCGATTAAATAATATAAGTTTTTGATTTTTATTGCCTGCACTAATTCTCTTGCTTTCAAGAAGACTGGTAGAAAGAGGGGCAGGCACCGGGTGAACGGTGTATCCCCCTTTAAGAAGAAATGTCTCGCATGCTGGAGCTTCGGTGGATTTAGCCATTTTT…
SR_715	Pseudameira crassicornis	NSH536-17	BOLD:ADG0758	MK036966	818[4n]	Coxf	Coxr2	55.016	5.47071	10-Mar-2016		TCGGAACTTTGTATTTATTAGCAGGAGCATGGGCGGGTTTAGTGGGCACGGGGTTGAGAATAATTATTCGTTTAGAGTTAGGCCATCCCGGGTCGCTAGTTGGAGATGACCAATCCTACAATGTTGTTGTTACGGCACATGCATTTATTATGATTTTTTTTATAGTAATACCCGTTTTAATTGGGGGGTTTGGTAATTGGCTGGTCCCTTTAATGTTGGGAGCCCCAGATATGGCTTTTCCTCGATTAAATAACATAAGTTTTTGATTTTTATTGCCTGCACTAATTCTCTTGCTTTCAAGAAGACTGGTAGAAAGAGGGGCAGGCACCGGGTGAACGGTGTATCCCCCTTTAAGAAGAAATGTCTCGCATGCTGGAGCTTCGGTGGATTTAGCCATTT…
DP_136	Rhizothrix curvata	NSH233-17	BOLD:ADF8552	MH708096	573[1n]	jgLCO1490	jgHCO2198	55.016	5.47071	10-Mar-2016	Yes	GGCAGGGATGATTGGCACAGGGTTAAGTGAAATTATTCGGGTAGAGCTAGGACAACCCGGTTCTTTAATAGGAGATGACCAAATTTATAATGTAGTGGTGACTGCTCATGCTTTTATTATGATTTTTTTTATAGTTATACCTATTNTTATTGGGGGGTTTGGAAATTGACTTGTTCCTTTAATATTAGGGGCCCCGGATATGGCTTTTCCTCGATTAAACAATATAAGATTTTGGTTTCTACTACCTGCTTTAATTCTTTTACTAATTAGAGGTATAGTAGAAAGAGGCGCAGGGACTGGGTGGACTGTTTACCCCCCTTTAAGCTCAAATATTGCACATAGGGGGGCTTCAGTTGATTTTGCTATTTTTTCTCTTCACCTAGCTGGTATTTCTTCTTT…
SR_185	Rhizothrix curvata	NSH234-17	BOLD:ADF8552	MH670547	480[0n]	jgLCO1490	jgHCO2198	53.939	7.98111	07-Oct-2015		GTCGACGAATCATAAGGACATTGGAACTTTATATTTAATAGCAGGTGCTTGGGCAGGGATGATTGGCACAGGGTTAAGTGAAATTATTCGGGTAGAGCTAGGACAACCCGGTTCTTTAATAGGAGATGACCAAATTTATAATGTAGTGGTGACTGCTCATGCTTTTATTATGATTTTTTTTATAGTTATACCTATTCTTATTGGGGGGTTTGGAAATTGACTTGTTCCTTTAATATTGGGGGCCCCGGATATGGCTTTTCCTCGATTAAATAATATAAGATTTTGGTTTTTACTCCCTGCTTTAATTTTTTTACTAATTAGAGGTATAGTAGAAAGAGGCGCAGGGACTGGATGGACTGTTTACCCCCCTTTAAGCTCAAATATTGCACATAGGGGGGC…
SR_166	Rhizothrix curvata	NSH235-17	BOLD:ADF8552	MH708101	703[0n]	jgLCO1490	jgHCO2198	55.5033	4.17283	30-Jun-2015		GTCGACGAATCATAAGGACATTGGAACTTTATATTTAATAGCAGGTGCTTGGGCAGGGATGATTGGCACAGGGTTAAGTGAAATTATTCGGGTAGAGCTAGGACAACCCGGTTCTTTAATAGGAGATGACCAAATTTATAATGTAGTGGTGACTGCTCATGCTTTTATTATGATTTTTTTTATAGTTATACCTATTCTTATTGGGGGGTTTGGAAATTGACTTGTTCCTTTAATATTGGGGGCCCCGGATATGGCTTTTCCTCGATTAAATAATATAAGATTTTGGTTTTTACTACCTGCTTTAATTTTTTTACTAATTAGAGGTATAGTAGAAAGAGGCGCAGGGACTGGATGGACTGTTTACCCCCCTCTAAGCTTAAATATTGCACATAGGGGGGC…
SR_168	Rhizothrix curvata	NSH236-17	BOLD:ADF8552	MH708106	673[0n]	jgLCO1490	jgHCO2198	54.4667	6.19483	23-Jun-2015		GTCGACGAATCATAAGGACATTGGAACTTTATATTTAATAGCAGGTGCTTGGCCAGGGATGATTGGCACAGGGTTAAGTGAAATTATTCGGGTAGAGCTAGGACAACCCGGTTCTTTAATAGGAGATGACCAAATTTATAATGTAGTGGTGACTGCTCATGCTTTTATTATGATTTTTTTTATAGTTATACCTATTCTTATTGGGGGGTTTGGAAATTGACTTGTTCCTTTAATATTGGGGGCCCCGGATATGGCTTTTCCTCGATTAAATAATATAAGATTTTGGTTTCTACTACCTGCTTTAATTCTTTTACTAATTAGAGGTATAGTAGAAAGAGGCGCAGGGACTGGATGGACTGTTTACCCCCCTCTAAGCTCAAATATTGCACATAGGGGGGC…
SR_167	Rhizothrix curvata	NSH237-17	BOLD:ADF8552	MH708109	707[0n]	jgLCO1490	jgHCO2198	54.4667	6.19483	30-Jun-2015		GTCGACGAATCATAAGGACATTGGAACTTTATATTTAATAGCAGGTGCTTGGCCAGGGATGATTGGCACAGGGTTAAGTGAAATTATTCGGGTAGAGCTAGGACAACCCGGTTCTTTAATAGGAGATGACCAAATTTATAATGTAGTGGTGACTGCTCATGCTTTTATTATGATTTTTTTTATAGTTATACCTATTCTTATTGGGGGGTTTGGAAATTGACTTGTTCCTTTAATATTGGGGGCCCCGGATATGGCTTTTCCTCGATTAAATAATATAAGATTTTGGTTTCTACTACCTGCTTTAATTCTTTTACTAATTAGAGGTATAGTAGAAAGAGGCGCAGGGACTGGATGGACTGTTTACCCCCCTTTAAGCTCAAATATTGCACATAGGGGGGC…
SR_248	Rhizothrix curvata	NSH238-17	BOLD:ADF8552	MH708108	708[0n]	jgLCO1490	jgHCO2198	54.1777	7.44785	07-Oct-2015		GTCGACGAATCATAAGGATATTGGAACTTTATATTTAATAGCAGGTGCTTGGGCAGGGATGATTGGCACAGGGTTAAGTGAAATTATTCGGGTAGAGCTAGGACAACCCGGTTCTTTAATAGGAGATGACCAAATTTATAATGTAGTGGTGACTGCTCATGCTTTTATTATGATTTTTTTTATAGTTATACCTATTCTTATTGGGGGGTTTGGAAATTGACTTGTTCCTTTAATATTGGGGGCCCCGGATATGGCTTTTCCTCGATTAAATAATATAAGATTTTGGTTTCTACTACCTGCTTTAATTCTTTTACTAATTAGAGGTATAGTAGAAAGAGGCGCAGGGACTGGATGGACTGTTTACCCCCCTTTAAGCTCAAATATTGCACATAGGGGGGC…
DP_137	Rhizothrix curvata	NSH239-17	BOLD:ADF8552	MH708103	614[3n]	jgLCO1490	jgHCO2198	55.016	5.47071	10-Mar-2016	Yes	TTGGAACTTTATATTTAATAGCAGGTGCTTGGGCAGGGATGATTGGCACAGGGTTAAGTGAAATTATTCGGGTAGAGCTAGGACAACCCGGTTCTTTAATAGGAGATGACCAAATTTATAATGTAGTGGTGACTGCTCATGCTTTTATTATGATTTTTTTTATAGTTATACCTATTCTTATTGGGGGGTTTGGAAATTGACTTGTTCCTTTAATATTGGGGGCCCCGGATATGGCTTTTCCTCGATTAAATAATATAAGATTTTGGTTTCTACTACCTGCTTTAATTCTTTTACTAATTAGAGGTATAGTAGAAAGAGGCGCAGGGACTGGATGGACTGTTTACCCCCCTNTAAGCTCAAATATTGCACATAGGGGGGCTTCAGTTGATTTTGCTATTT…
DP_159	Rhizothrix minuta	NSH309-17	BOLD:ADG1884	MH708100	462[1n]	jgLCO1490	jgHCO2198	55.6626	4.13445	02-Mar-2016		AAATTTATAATGTAGTAGTCACTGCTCATGCTTTTATTATAATTTTTTTTATAGTTATACCTATTTTGATTGGGGGATTTGGAAATTGGTTAGTTCCTCTTATATTAGGCGCTCCTGATATGGCGTTTCCACGGTTAAATAATATAAGATTTTGATTTTTGGTTCCTGCCTTAATGCTTTTATTAATAAGAGGGTTAGTAGAGAGAGGAGCAGGGACAGGGTGAACTGTTTACCCTCCTTTAAGTGCTAATATTGCGCATANTGGAGCTTCAGTTGATTTTGCTATTTTTTCTCTTCATTTGGCAGGGATTTCATCTTTACTAGGGGCAGTTAATTTTATTAGGACTTTAGGGAATTTGCGTGTCTATGGGATAGTTTTAGACCGAATACCATTATTTG…
SR_163	Rhizothrix minuta	NSH310-17	BOLD:ADG1884	MH976526	708[0n]	jgLCO1490	jgHCO2198	54.4667	6.19483	19-Jun-2015		GTCGACGAATCATAAGGATATTGGAACTTTATATTTGATAGCAGGGGCTTGGGCAGGGATAGTGGGAACAGGGTTAAGGGAAATTATTCGAGCGGAATTAGGGCAGCCAGGGGCTTTAATAGGGGATGACCAAATTTATAATGTAGTAGTCACTGCTCATGCTTTTATTATAATTTTTTTTATAGTTATACCTATTTTGATTGGGGGATTTGGAAATTGGTTAGTTCCTCTTATATTAGGCGCTCCTGATATGGCGTTTCCACGGTTAAATAATATAAGATTTTGATTTTTGGTTCCTGCCTTAATGCTTTTATTAATAAGAGGGTTAGTAGAGAGAGGAGCAGGGACAGGGTGAACTGTTTACCCTCCTTTAAGTGCTAATATTGCGCATAGTGGAGC…
SR_249	Rhizothrix minuta	NSH311-17	BOLD:ADG1884	MH708105	699[0n]	jgLCO1490	CopCOI2198X	55.5037	4.4139	02-Mar-2016		GTCGACGAATCATAAGGACATCGGAACTATATATTTAATAGCAGGGGCTTGGGCAGGGATAGTGGAAACAGGGTTAAGGGAAATTATTCGAGCGGAATTAGGGCAGCCAGGGGCTTTAATAGGGGATGACCAAATTTATAATGTAGTAGTCACTGCTCATGCTTTTATTATAATTTTTTTTATAGTTATACCTATTTTGATTGGGGGATTTGGAAATTGGTTAGTTCCTCTTATATTAGGCGCTCCTGATATGGCGTTTCCACGGTTAAATAATATAAGATTTTGATTTTTGGTTCCTGCCTTAATGCTTTTATTAATAAGAGGGTTAGTAGAGAGAGGAGCAGGGACAGGGTGAACTGTTTACCCTCCTTTAAGTGCTAATATTGCGCATAGTGGAGC…
DP_100	Rhizothrix minuta	NSH312-17	BOLD:ADG1884	MH708095	652[0n]	jgLCO1490	jgHCO2198	55.6626	4.13445	02-Mar-2016	Yes	GTCGACGAATCATAAGGATATTGGAACTTTATATTTGATAGCAGGGGCTTGGGCAGGGATAGTGGGAACAGGGTTAAGGGAAATTATTCGAGCGGAATTAGGGCAGCCAGGGGCTTTAATAGGGAATGACCAAATTTATAATGTAGTAGTCACTGCTCATGCTTTTATTATAATTTTTTTTATAGTTATACCTATTTTGATTGGGGGATTTGGAAATTGGTTAGTTCCTCTTATATTAGGGGCTCCTGATATGGCGTTTCCACGGTTAAATAATATAAGATTTTGATTTTTGGTTCCTGCCTTAATGCTTTTATTAATAAGAGGGTTAGTAGAGAGAGGAGCAGGGACAGGGTGAACTGTTTACCCCCCTTTAAGTGCTAATATTGCGCATAGTGGAGC…
DP_160	Rhizothrix minuta	NSH313-17	BOLD:ADG1884	MH708104	582[0n]	jgLCO1490	jgHCO2198	55.6626	4.13445	02-Mar-2016	Yes	CTTGGGCAGGGATAGTGGGAACAGGGTTAAGGGAAATTATTCGAGCGGAATTAGGGCAGCCAGGGGCTTTAATAGGGAATGACCAAATTTATAATGTAGTAGTCACTGCTCATGCTTTTATTATAATTTTTTTTATAGTTATACCTATTTTGATTGGGGGATTTGGAAATTGGTTAGTTCCTCTTATATTAGGGGCTCCTGATATGGCGTTTCCACGGTTAAATAATATAAGATTTTGATTTTTGGTTCCTGCCTTAATGCTTTTATTAATAAGAGGGTTAGTAGAGAGAGGAGCAGGGACAGGGTGAACTGTTTACCCCCCTTTAAGTGCTAATATTGCGCATAGTGGAGCTTCAGTTGATTTTGCTATTTTTTCTCTTCATTTGGCAGGGATTTCAT…
SR_164	Rhizothrix minuta	NSH314-17	BOLD:ADG1884	MH708102	635[0n]	jgLCO1490	jgHCO2198	55.5033	4.17283	19-Jun-2015		GTCGACGAATCATAAGGACATTGGAACTTTATATTTGATAGCAGGGGCTTGGGCAGGGATAGTGGGAACAGGGTTAAGGGAAATTATTCGAGCGGAATTAGGGCAGCCAGGGGCTTTAATAGGGGATGACCAAATTTATAATGTAGTAGTCACTGCTCATGCTTTTATTATAATTTTTTTTATAGTTATACCTATTTTGATTGGGGGATTTGGAAATTGGTTAGTTCCTCTTATATTAGGGGCTCCTGATATGGCGTTTCCACGGTTAAATAATATAAGATTTTGATTTTTGGTTCCTGCCTTAATGCTTTTATTAATAAGAGGGTTAGTAGAGAGAGGAGCAGGGACAGGGTGAACTGTTTACCCCCCTTTAAGTGCTAATATTGCGCATAGTGGAGC…
SR_165	Rhizothrix minuta	NSH315-17	BOLD:ADG1884	MH708097	690[0n]	jgLCO1490	jgHCO2198	55.5033	4.17283	19-Jun-2015		GTCGACGAATCATAAGGACGTTGGATCTTTATATTTGATAGCAGGGGCTTGGGCAGGGATAGTGGGAACAGGGTTAAGGGAAATTATTCGAGCGGAATTAGGGCAGCCAGGGGCTTTAATAGGGGATGACCAAATTTATAATGTAGTAGTCACTGCTCATGCTTTTATTATAATTTTTTTTATAGTTATACCTATTTTGATTGGGGGATTTGGAAATTGGTTAGTTCCTCTTATATTAGGGGCTCCTGATATGGCGTTTCCACGGTTAAATAATATAAGATTTTGATTTTTGGTTCCTGCCTTAATGCTTTTATTAATAAGAGGGTTAGTAGAGAGAGGAGCAGGGACAGGGTGAACTGTTTACCCCCCTTTAAGTGCTAATATTGCGCATAGTGGAGC…
SR_250	Rhizothrix minuta	NSH316-17	BOLD:ADG1884	MH708107	699[0n]	jgLCO1490	CopCOI2198X	55.5037	4.4139	02-Mar-2016		GTCGACGAATCATAAGGATATTGGAACTTTATATTTGATAGCAGGGGCTTGGGCAGGGATAGTGGGAACAGGGTTAAGGGAAATTATTCGAGCGGAATTAGGGCAGCCAGGGGCTTTAATAGGGAATGACCAAATTTATAATGTAGTAGTCACTGCTCATGCTTTTATTATAATTTTTTTTATAGTTATACCTATTTTGATTGGGGGATTTGGAAATTGGTTAGTTCCTCTTATATTAGGGGCTCCTGATATGGCGTTTCCACGGTTAAATAATATAAGATTTTGATTTTTGGTTCCTGCCTTAATGCTTTTATTAATAAGAGGGTTAGTAGAGAGAGGAGCAGGGACAGGGTGAACTGTTTACCCCCCTTTAAGTGCTAATATTGCGCATAGTGGAGC…
SR_203	Sicameira leptoderma	NSH064-17	BOLD:ADG0502	MK036995	699[0n]	LCO1490	CopCOI2198X	54.1683	7.9981	07-Oct-2015		GTCAACAAATCATAAAGATATTGGAAGGCTTTATCTTCTAGCAGGTGCCTGAGCGGGGTTAGTGGGAACAGGTTTAAGTATAATTATTCGATTAGAATTAGGGCAACCTGGTGCGCTGATTGGAGATGACCAAAGGTACAATGTGGTAGTGACAGCTCACGCATTTATTATAATTTTTTTTATAGTAATGCCTGTGCTTATTGGGGGGTTTGGAAATTGACTAGTTCCTCTTATGCTGGGTGCCCCAGATATGGCGTTCCCTCGTCTTAATAATATAAGATTTTGATTTTTATTGCCTGCATTAGTATTACTCTTATTGAGCAGGATAGTAGAGAGAGGGGCAGGGACCGGGTGGACAGTGTACCCTCCGCTTAGGAGGAATATCGCGCACGCAGGAGC…
SR_204	Sicameira leptoderma	NSH065-17	BOLD:ADG0502	MH708086	699[0n]	LCO1490	CopCOI2198X	54.1683	7.9981	07-Oct-2015		GTCAACAAATCATAAAGATATTGGAAGGCTTTATCTTCTAGCAGGTGCCTGAGCGGGGTTAGTGGGAACAGGTTTAAGTATAATTATTCGATTAGAATTAGGGCAACCTGGTGCGCTGATTGGAGATGACCAAAGGTACAATGTGGTAGTGACAGCTCACGCATTTATTATAATTTTTTTTATAGTAATGCCTGTGCTTATTGGGGGGTTTGGAAATTGACTAGTTCCTCTTATGCTGGGTGCCCCAGATATGGCGTTCCCTCGTCTTAATAATATAAGATTTTGATTTTTATTGCCTGCATTAGTATTACTCTTATTGAGCAGGATAGTAGAGAGAGGGGCAGGGACCGGGTGGACAGTGTACCCTCCGCTTAGGAGGAATATCGCGCACGCAGGAGC…
SR_210	Sicameira leptoderma	NSH066-17	BOLD:ADG0502	MH670542	810[0n]	LCO1490	CopCOI2198X	54.1683	7.9981	08-Oct-2015		GGAAGGCTTTATCTTCTAGCAGGTGCCTGAGCGGGGTTAGTGGGAACAGGTTTAAGTATAATTATTCGATTAGAATTAGGGCAACCTGGTGCGCTGATTGGAGATGACCAAAGGTACAATGTGGTAGTGACAGCTCACGCATTTATTATAATTTTTTTTATAGTAATGCCTGTGCTTATTGGGGGGTTTGGAAATTGACTAGTTCCTCTTATGCTGGGTGCCCCAGATATGGCGTTCCCTCGTCTTAATAATATAAGATTTTGATTTTTATTGCCTGCATTAGTATTACTCTTATTGAGCAGGATAGTAGAGAGAGGGGCAGGGACCGGGTGGACAGTGTACCCCCCGCTTAGGAGGAATATCGCGCACGCAGGAGCGTCTGTAGATTTAGCTATCTTT…
SR_342	Sicameira leptoderma	NSH067-17	BOLD:ADG0502	MH708089	699[0n]	LCO1490	CopCOI2198X	54.2548	7.96149	13-Oct-2015		GTCAACAAATCATAAAGATATTGGAAGGCTTTATCTTCTAGCAGGTGCCTGAGCGGGGTTAGTGGGAACAGGTTTAAGTATAATTATTCGATTAGAATTAGGGCAACCTGGTGCGCTGATTGGAGATGACCAAAGGTACAATGTGGTAGTGACAGCTCACGCATTTATTATAATTTTTTTTATAGTAATGCCTGTGCTTATTGGGGGGTTTGGAAATTGACTAGTTCCTCTTATGCTGGGTGCCCCAGATATGGCGTTCCCTCGTCTTAATAATATAAGATTTTGATTTTTATTGCCTGCATTAGTATTACTCTTATTGAGCAGGATAGTAGAGAGAGGGGCAGGGACCGGGTGGACAGTGTACCCTCCGCTTAGGAGGAATATCGCGCACGCAGGAGC…
SR_626	Sicameira leptoderma	NSH068-17	BOLD:ADG0502	MH708088	810[5n]	Coxf	Coxr2	53.7817	6.52338	13-Oct-2015		GGAAGGCTTTATCTTCTAGCAGGTGCCTGAGCGGGGTTAGTGGGAACAGGTTTAAGTATAATTATTCGATTAGAATTAGGGCAACCTGGTGCGCTGATTGGAGATGACCAAAGGTACAATGTGGTAGTGACAGCTCATGCATTTATTATAATTTTTTTTATAGTAATGCCTGTGCTTATTGGGGGGTTTGGAAATTGACTAGTTCCTCTTATGCTGGGTGCCCCAGATATGGCGTTCCCTCGTCTTAATAATATAAGATTTTGATTTTTATTGCCTGCATTAGTATTACTCTTATTGAGCAGGATAGTAGAGAGAGGGGCAGGGACCGGGTGGACAGTGTACCCCCCGCTTAGGAGGAATATCGCGCACGCAGGAGCGTCTGTAGATTTAGCTATCTTT…
DP_090	Spinapecruris curvirostris	NSH548-17	BOLD:ADG3021	MH708081	669[0n]	jgLCO1490	jgHCO2198	55.016	5.47071	10-Mar-2016	Yes	GTCGACGAATCATAAGGACATTGGCACTTTATATTTATTGGCAGGAGCATGGGGGGGCATAGTCGGTACAGGGTTGAGAACTATTATTCGTGTGGAATTAGGTCAGTCTGGTTCGTTTTTAGGAGACGATCAAATTTATAACGTGGTAGTTACTGCTCATGCATTTATTATAATTTTTTTTATAGTAATACCTATTTTGATTGGAGGATTTGGTAATTGATTAGTGCCCCTTATACTGGGAGCACCAGATATGGCATTTCCGCGATTAAATAATATAAGATTTTGATTTTTATTACCTGCTTTAGTTTTACTTCTATTAAGGAGAATGGTGGAGAGGGGGGCGGGGACAGGGTGAACTGTTTACCCTCCTTTGAGAAGAAATATCGCGCATAGGGGAGC…
DP_091	Spinapecruris curvirostris	NSH549-17	BOLD:ADG3021	MH708080	690[0n]	jgLCO1490	jgHCO2198	55.016	5.47071	10-Mar-2016		GTCGACGAATCATAAGGATATTGGCACTTTATATTTATTGGCAGGAGCATGGGGGGGCATAGTCGGTACAGGGTTGAGAACTATTATTCGTGTGGAATTAGGTCAGTCTGGTTCGTTTTTAGGAGACGATCAAATTTATAACGTGGTAGTTACTGCTCATGCATTTATTATAATTTTTTTTATAGTAATACCTATTTTGATTGGAGGATTTGGTAATTGATTAGTGCCCCTTATACTGGGAGCACCAGATATGGCATTTCCGCGATTAAATAATATAAGATTTTGATTTTTATTACCTGCTTTAGTTTTACTTCTATTAAGGAGAATGGTGGAGAGGGGGGCGGGGACAGGGTGAACTGTTTATCCTCCTTTGAGAAGAAATATCGCGCATAGGGGAGC…
DP_092	Spinapecruris curvirostris	NSH550-17	BOLD:ADG3021	MH708083	699[0n]	jgLCO1490	CopCOI2198X	55.016	5.47071	10-Mar-2016		GTCGACGAATCATAAGGACATTGGCACTTTATATTTATTGGCAGGAGCATGGGGGGGCATAGTCGGTACAGGGTTGAGAACTATTATTCGTGTGGAATTAGGTCAGTCTGGTTCGTTTTTAGGAGACGATCAAATTTATAATGTGGTAGTTACTGCTCATGCATTTATTATAATTTTTTTTATAGTAATACCTATTTTGATTGGAGGATTTGGTAATTGATTAGTGCCCCTTATACTGGGAGCACCAGATATGGCATTTCCGCGATTAAATAATATAAGATTTTGATTTTTATTACCTGCTTTAGTTTTACTTCTATTAAGGAGAATGGTGGAGAGGGGGGCGGGGACAGGGTGAACTGTTTATCCTCCTTTGAGAAGAAATATCGCGCATAGGGGAGC…
DP_125	Spinapecruris curvirostris	NSH551-17	BOLD:ADG3021	MH708084	695[0n]	jgLCO1490	jgHCO2198	55.016	5.47071	10-Mar-2016	Yes	GTCGACGAATCATAAGGACATTGGCACTTTATATTTATTGGCAGGAGCATGGGGGGGCATAGTCGGTACAGGGTTGAGAACTATTATTCGTGTGGAATTAGGTCAGTCTGGTTCGTTTTTAGGAGACGATCAAATTTATAACGTGGTAGTTACTGCTCATGCATTTATTATAATTTTTTTTATAGTAATACCTATTTTGATTGGAGGATTTGGTAATTGATTAGTGCCCCTTATACTGGGAGCACCAGATATGGCATTTCCGCGATTAAATAATATAAGATTTTGATTTTTATTACCTGCTTTAGTTTTACTTCTATTAAGGAGAATGGTGGAGAGGGGGGCGGGGACAGGGTGAACTGTTTATCCTCCTTTGAGAAGAAATATCGCGCATAGGGGAGC…
SR_713	Spinapecruris curvirostris	NSH552-17	BOLD:ADG3021	MH708078	671[0n]	Coxf	Coxr2	55.016	5.47071	10-Mar-2016		TTTATATTTATTGGCAGGAGCATGGGGGGGCATAGTCGGTACAGGGTTGAGAACTATTATTCGTGTGGAATTAGGTCAGTCTGGTTCGTTTTTAGGAGACGATCAAATTTATAACGTGGTAGTTACTGCTCATGCATTTATTATAATTTTTTTTATAGTAATACCTATTTTGATTGGAGGATTTGGTAATTGATTAGTGCCCCTTATACTGGGAGCACCAGATATGGCATTTCCGCGATTAAATAATATAAGATTTTGATTTTTATTACCTGCTTTAGTTTTACTCCTATTAAGGAGAATGGTGGAGAGGGGGGCGGGGACAGGGTGAACTGTTTACCCTCCTTTGAGAAGAAATATCGCGCATAGGGGAGCCTCAGTAGATTTTGCTATTTTTTCTTT…
SR_706	Spinapecruris curvirostris	NSH553-17	BOLD:ADG3021	MH708082	820[2n]	Coxf	Coxr2	55.016	5.47071	10-Mar-2016		CTTTATATTTATTGGCAGGAGCATGGGGGGGCATAGTCGGTACAGGGTTGAGAACTATTATTCGTGTGGAATTAGGTCAGTCTGGTTCGTTTTTAGGAGACGATCAAATTTATAACGTGGTAGTTACTGCTCATGCATTTATTATAATTTTTTTTATAGTAATACCTATTTTGATTGGAGGATTTGGTAATTGATTAGTGCCCCTTATACTGGGAGCACCAGATATGGCATTTCCGCGATTAAATAATATAAGATTTTGATTTTTATTACCTGCTTTAGTTTTACTTCTATTAAGGAGAATGGTGGAGAGGGGGGCGGGGACAGGGTGAACTGTTTATCCTCCTTTGAGAAGAAATATCGCGCATAGGGGAGCCTCAGTAGATTTTGCTATTTTTTCTT…
SR_422	Spinapecruris curvirostris	NSH554-17	BOLD:ADG3021	MH708077	677[6n]	jgLCO1490	CopCOI2198X	54.829	5.57867	21-Jun-2015		CTAAAGATATTGGCACTTTATATTTATTGGCAGGAGCATGGGGGGGCATAGTCGGTACAGGGTTGAGAACTATTATTCGTGTGGAATTAGGTCAGTCTGGTTCGTTTTTAGGAGACGATCAAATTTATAACGTGGTAGTTACTGCTCATGCATTTATTATAATTTTTGTTATAGTAATACCTATTTTGATTGGAGGATTTGGTAATTGATTAGTGCCCCTTATACTGGGAGCACCAGATATGGCATTTCCGCGATTAAATAATATAAGATTTTGATTTTTATTACCTGCTTTAGTTTTACTTCTATTAAGGAGAATGGTGGAGAGGGGGGCGGGGACAGGGTGAACTGTTTATCCTCCTNTGAGAAGAAATATCGCGCATAGGGGAGCCTCAGTAGATT…
SR_606	Spinapecruris curvirostris	NSH555-17	BOLD:ADG3021	MH708076	538[1n]	jgLCO1490	jgHCO2198	55.016	5.47071	10-Mar-2016		GTCGACGAATCATAAGGACATTGGCACTTTATATTTATTGGCAGGAGCATGGGGGGGCATCGTCGGTACAGGGTTGAGAACTATTATTCGTGTGGAATTAGGTCAGTCTGGTTCGTTTTTAGGAGACGATCAAATTTATAACGTGGTAGTTACTGCTCATGCATTTATTATAATTTTTTTTATAGTAATACCTATTTTGATTGGAGGATTTGGTAATTGATTAGTGCCCCTTATACTGGGAGCACCANATATGGCATTTCCGCGATTAAATAATATAAGATTTTGATTTTTATTACCTGCTTTAGTTTTACTTCTATTAAGGAGAATGGTGGAGAGGGGGGCGGGGACAGGGTGAACTGTTTATCCTCCTTTGAGAAGAAATATCGCGCATAGGGGAGC…
SR_687	Spinapecruris curvirostris	NSH556-17	BOLD:ADG3021	MH708079	632[1n]	jgLCO1490	jgHCO2198	55.016	5.47071	10-Mar-2016		GTCGACGAATCATAAGGACATTGGCACTTTATATTTATTGGCAGGAGCATGGGGGGGCATAGTCGGTACAGGGTTGAGAACTATTATTCGTGTGGAATTAGGTCAGTCTGGTTCGTTTTTAGGAGACGATCAAATTTATAACGTGGTAGTTACTGCTCATGCATTTATTATAATTTTTTTTATAGTAATACCTATTTTGATTGGAGGATTTGGTAATTGATTAGTGCCCCTTATACTGGGAGCACCAGATATGGCATTTCCGCGATTAAATAATATAAGATTTTGATTTTTATTACCTGCTTTAGTTTTACTTCTATTAAGGAGAATGGTGGAGAGGGGGGCGGGGACAGGGTGAACTGTTTATCCTCCTTTGAGAAGAAATATCGCGCATAGGGGAGC…
DP_286	Stylicletodes longicaudatus 1	NSH131-17	BOLD:ADG0303	MK037143	868[1n]	Coxf	Coxr2	55.04	6.32985	08-Mar-2016	Yes	GTCCTGTAATCATAAAGACATTGGCACACTATACCTGCTAGCTGGGGCATGAGGGGGCTTAGTGGGTACTGGGCTAAGGGTAATCATTCGGGTAGAGCTAGGCCAGTTAGGTGCCTTAATTGGAGACGACCACATTTATAACGTGGTAGTCACTGCTCATGCTTTTATTATAATTTTTTTTATAGTAATGCCTATTTTGATTGGGGGGTTTGGAAATTGGCTAGTGCCTTTAATGCTAGGGGCGCCGGATATGGCTTTTCCTCGCCTTAATAACATGAGATTTTGATTTTTATTGCCTGCATTGAGACTTCTTCTTATAAGTGGGCTAGTAGAGATGGGGGCAGGAACTGGCTGAACTGTTTATCCCCCCTTAAGTGCAGGACAGGCCCATAGGGGGGG…
SR_212	Stylicletodes longicaudatus 2	NSH129-17	BOLD:ADG0302	MH708120	626[0n]	LCO1490	CopCOI2198X	54.0239	7.98438	13-Oct-2015		GTCGACGAATCATAAGGATATTGGAACCTTATACCTTTTAGCTGGGGCATGGGGGGCCATAGTGGGTACAGGGTTGAGAATTATTATTCGAGTAGAGTTAGGCCAATTAGGAGCATTGATTGGGGACGACCATATTTTTAATGTTGTAGTCACAGCCCACGCTTTTGTAATAATTTTCTTTATAGTGATGCCGATTTTAATTGGGGGGTTTGGAAATTGGCTTGTCCCCCTAATGTTAGGGGCCCCAGATATGGCTTTTCCTCGACTTAATAATATAAGGTTTTGGTTTTTACTCCCTGCCCTAAGGCTGCTGTTGATAAGCGGGCTGGTAGAAATGGGGGTGGGCACGGGTTGGACCGTGTACCCCCCCTTAAGCGGCGGGCAGGCGCATAGTGGGGG…
SR_216	Stylicletodes longicaudatus 2	NSH130-17	BOLD:ADG0302	MH708122	699[0n]	LCO1490	CopCOI2198X	54.1683	7.9981	07-Oct-2015		GTCGACGAATCATAAGGACATTGGAACCTTATACCTTTTAGCTGGGGCATGGGGGGGCCTAGTGGGTACAGGGTTGAGAATTATTATTCGAGTAGAGTTAGGCCAATTAGGAGCATTGATTGGGGACGACCATATTTTTAATGTTGTAGTCACAGCCCACGCTTTTGTAATAATTTTCTTTATAGTGATGCCGATTTTAATTGGGGGGTTTGGAAATTGGCTTGTCCCCCTAATGTTAGGGGCCCCAGATATGGCTTTTCCTCGACTTAATAATATAAGGTTTTGGTTTTTACTCCCTGCCCTAAGGCTGCTGTTGATAAGCGGGCTGGTAGAAATGGGGGTGGGCACGGGTTGGACCGTGTACCCCCCCTTAAGCGGCGGGCAGGCGCATAGTGGGGG…
SR_152	Tachidiella minuta	NSH016-17	BOLD:ADG3193	MH976625	650[0n]	jgLCO1490	jgHCO2198	54.829	5.57867	30-Jun-2015		GTCAACAAATCATAAAGATATTGGGACATTGTACTTATTAGCTGGGGCTTGAGGAGGAATAGTTGGAACGGGATTGAGGATAATTATTCGAATAGAGCTGGGACAACCCGGGTCTTTAATTGGGGATGACCAGATTTATAATGTAATTGTAACGGCACATGCTTTTATTATAATTTTTTTTATAGTTATGCCAATTTTGATTGGGGGGTTTGGAAATTGATTGGTACCATTAATACTAGGCTCTCCAGATATAGCTTTCCCTCGGCTCAATAACATAAGATTTTGGTTTCTAGTACCCGCTTTAACTTTATTACTTATAAGAAGGATAGTAGAGATGGGGGCAGGCACGGGATGAACCGTTTATCCCCCTCTCAGGAGAAATATTGCGCATGCTGGGTC…
SR_153	Tachidiella minuta	NSH017-17	BOLD:ADG3193	MH708119	537[0n]	jgLCO1490	jgHCO2198	54.4667	6.19483	30-Jun-2015		GTCAACAAATCATAAAGATATTGGGACATTGTACTTATTAGCTGGGGCTTGAGGAGGAATAGTTGGAACGGGATTGAGGATAATTATTCGAATAGAGCTGGGACAACCCGGGTCTTTAATTGGGGATGACCAGATTTATAATGTAATTGTAACGGCACATGCTTTTATTATAATTTTTTTTATAGTTATGCCAATTTTGATTGGGGGGTTTGGAAATTGATTGGTACCATTAATACTAGGCTCTCCAGATATAGCTTTCCCTCGGCTCAATAACATAAGATTTTGGTTTCTAGTACCCGCTTTAACTTTATTACTTATAAGAAGGATAGTAGAGATGGGGGCAGGCACAGGATGAACCGTTTATCCCCCTCTCAGGAGAAATATTGCGCATGCTGGGTC…
SR_154	Tachidiella minuta	NSH018-17	BOLD:ADG3193	MH708117	639[0n]	jgLCO1490	jgHCO2198	54.4667	6.19483	30-Jun-2015		GTCAACAAATCATAAAGATATTGGGACATTGTACTTATTAGCTGGGGCTTGAGGAGGAATAGTTGGAACGGGATTGAGGATAATTATTCGAATAGAGCTGGGACAACCCGGGTCTTTAATTGGGGATGACCAGATTTATAATGTAATTGTAACGGCACATGCTTTTATTATAATTTTTTTTATAGTTATGCCAATTTTGATTGGGGGGTTTGGAAATTGATTGGTACCATTAATACTAGGCTCTCCAGATATAGCTTTCCCTCGGCTCAATAACATAAGATTTTGGTTTCTAGTACCCGCTTTAACTTTATTACTTATAAGAAGGATAGTAGAGATGGGGGCAGGAACAGGATGAACCGTTTATCCCCCTCTCAGGAGAAATATTGCGCATGCTGGGTC…
SR_155	Tachidiella minuta	NSH019-17	BOLD:ADG3193	MH708118	635[0n]	LCO1490	CopCOI2198X	54.4667	6.19483	21-Jun-2015		GTCAACAAATCATAAAGATATTGGGACATTGTACTTATTAGCTGGGGCTTGAGGAGGAATAGTTGGAACGGGATTGAGGATAATTATTCGAATAGAGCTGGGACAACCCGGGTCTTTAATTGGGGATGACCAGATTTATAATGTAATTGTAACGGCACATGCTTTTATTATAATTTTTTTTATAGTTATGCCAATTTTGATTGGGGGGTTTGGAAATTGATTGGTACCATTAATACTAGGCTCTCCAGATATAGCTTTCCCTCGGCTCAATAACATAAGATTTTGGTTTCTAGTACCCGCTTTAACTTTATTACTTATAAGAAGGATAGTAGAGATGGGGGCAGGCACAGGATGAACCGTTTATCCCCCTCTCAGGAGAAATATTGCGCATGCTGGGTC…
SR_156	Tachidiella minuta	NSH020-17	BOLD:ADG3193	MH708115	538[0n]	jgLCO1490	jgHCO2198	54.829	5.57867	21-Jun-2015		GTCAACAAATCATAAAGATATTGGGACATTGTACTTATTAGCTGGGGCTTGAGGAGGAATAGTTGGAACGGGATTGAGGATAATTATTCGAATAGAGCTGGGACAACCCGGATCTTTAATTGGGGATGACCAGATTTATAATGTAATTGTAACGGCAGATGCTTTTATTATAATTTTTTTTATAGTTATGCCAATTTTGATTGGGGGGTTTGGAAATTGATTGGTACCATTAATACTAGGCTCTCCAGATATAGCTTTCCCTCGGCTCAATAACATAAGATTTTGGTTTCTAGTACCCGCTTTAACTTTATTACTTATAAGAAGGATAGTAGAGATGGGGGCAGGAACAGGATGAACCGTTTATCCCCCTCTCAGGAGAAATATTGCGCATGCTGGGTC…
DP_226	Tachidiella minuta	NSH021-17	BOLD:ADG3193	MH976527	866[0n]	Coxf	Coxr2	54.05	8.10337	07-Oct-2015		GTCCTGTAATCATAAAGATATCGGGACATTGTACTTATTAGCTGGGGCTTGAGGAGGAATAGTTGGAACGGGATTGAGGATAATTATTCGAATGGAGCTGGGACAACCCGGGTCTTTAATTGGGGATGACCAGATTTATAATGTAATTGTAACGGCACATGCTTTTATTATAATTTTTTTTATAGTTATGCCAATTTTGATTGGGGGGTTTGGAAATTGATTGGTACCATTAATACTAGGCTCTCCAGATATAGCTTTCCCTCGGCTCAATAACATAAGATTTTGGTTTCTAGTACCCGCTTTAACTTTATTACTTATAAGAAGGATAGTAGAGATGGGTGCAGGCACAGGATGAACCGTTTATCCCCCTCTCAGGAGAAATATTGCGCATGCTGGGTC…
DP_307	Tachidiella minuta	NSH537-17	BOLD:ADG3193	MK037139	793[0n]	Coxf	Coxr2	54.1683	7.9981	08-Mar-2016		CTGGGGCTTGAGGAGGAATAGTTGGAACGGGATTGAGGATAATTTTTCGAATAGAGCTGGGACAACCCGGGTCTTTAATTGGGGATGACCAGATTTATAATGTAATTGTAACGGCACATGCTTTTATTATAATTTTTTTTATAGTTATGCCAATTTTGATTGGGGGGTTTGGAAATTGATTGGTACCATTAATACTAGGCTCTCCAGATATAGCTTTCCCTCGGCTCAATAACATAAGATTTTGGTTTCTAGTACCCGCTTTAACTTTATTACTTATAAGAAGGATAGTAGAGATGGGGGCAGGCACAGGATGAACCGTTTATCCCCCTCTCAGGAGAAATATTGCGCATGCTGGGTCATCAGTAGATTTCGCCATTTTTTCTTTGCATTTGGCGGGAA…
DP_308	Tachidiella minuta	NSH538-17	BOLD:ADG3193	MH708110	758[5n]	Coxf	Coxr2	55.04	6.32985	08-Mar-2016	Yes	TATAGCTGGGGCTTGAGGAGGAATAGTTGGAACGGGATTGAGGATAATTATTCGAATAGAGCTGGGACAACCCGGGTCTTTAATTGGGGATGACCAGATTTATAATGTAATTCTAACGGCACATGCTTTTATTATAATTTTTTTTATAGTTATGCCAATTTTGATTGGGGGGTTTGGAAATTGATTGGTACCATTAATACTAGGCTCTCCAGATATAGCTTTCCCTCGGCTCAATAACATAAGATTTTGGTTTCTAGTACCCGCTTTAACTTTATTACTTATAAGAAGGATAGTAGAGATGGGGGCAGGAACAGGATGAACCGTTTATCCCCCTCTCAGGAGAAATATTGCGCATGCTGGGTCATCAGTAGATTTCGCCATTTTTTCTTTGCATTTGGC…
DP_309	Tachidiella minuta	NSH539-17	BOLD:ADG3193	MH708113	623[0n]	Coxf	Coxr2	55.04	6.32985	08-Mar-2016	Yes	TTATGCCAATTTTGATTGGGGGGTTTGGAAATTGATTGGTACCATTAATACTAGGCTCTCCAGATATAGCTTTCCCTCGGCTCAATAACATAAGATTTTGGTTTCTAGTACCCGCTTTAACTTTATTACTTATAAGAAGGATAGTAGAGATGGGGGCAGGCACAGGATGAACCGTTTATCCCCCTCTCAGGAGAAATATTGCGCATGCTGGGTCATCAGTAGATTTCGCCATTTTTTCTTTGCATTTGGCGGGAATTTCCTCTTTATTAGGGGCAGTAAACTTTATTAGCACATTGGGGAATTTACGTTCTTTTGGGATGAGAATAGAAAGTATGCCCCTTTTTGCTTGGTCAGTTTTGGTAACTGCTGTGCTGTTGTTGCTTTCTTTACCAGTTTTAG…
SR_704	Tachidiella minuta	NSH540-17	BOLD:ADG3193	MH708111	771[3n]	Coxf	Coxr2	54.0875	7.97509	13-Oct-2015		TAAAGATATCGGGACATTGTACTTATTAGCTGGGGCTTGAGGAGGAATAGTTGGAACGGGATTGAGGATAATTATTCGAATGGAGCTGGGACAACCCGGGTCTTTAATTGGGGATGACCAGATTTATAATGTAATTGTAACGGCACATGCTTTTATTATAATTTTTTTTATAGTTATGCCAATTTTGATTGGGGGGTTTGGAAATTGATTGGTACCATTAATACTAGGCTCTCCAGATATAGCTTTCCCTCGGCTCAATAACATAAGATTTTGGTTTCTAGTACCCGCTTTAACTTTATTACTTATAAGAAGGATAGTAGAGATGGGTGCAGGCACAGGATGAACCGTTTATCCCCCTCTCAGGAGAAATATTGCGCATGCTGGGTCATCAGTAGATTT…
SR_637	Zosime atlantica	NSH258-17	BOLD:ADF8630	MH708094	700[2n]	Coxf	Coxr2	55.04	6.32985	08-Mar-2016		GGGACTTTGTACTTATTAACAGGGGCTTGGGCGGGCATAGTGGGGACAGGTTTAAGAATAATTATTCGCATGGAGCTTGGGCAACCAGGGTCTTTAATCGGGGACGATCAAACTTATAATGTAGTAGTAACTGCTCATGCATTTATTATAATTTTTTTTATGGTTATGCCTATCTTAATTGGGGGATTTGGAAATTGGTTAGTGCCGTTGATGCTAGGGTCTCCGGATATGGCCTTTCCTCGTTTAAATAATATAAGATTTTGATTTTTAATTCCNGCTTTATTAATGCTAATTATAAGAAGTTTAGTTGAGATAGGGGCAGGAACCGGTTGGACTGTTTATCCCCCCTTAAGAAGTAATATTGCGCATGCCGGAGCCTCAGTAGACTTTGCTATTTTC…
SR_638	Zosime atlantica	NSH259-17	BOLD:ADF8630	MH708093	722[2n]	Coxf	Coxr2	55.04	6.32985	08-Mar-2016		GACTTTGTACTTATTAACAGGGGCTTGGCCGGGCATAGTGGGGACAGGTTTAAGAATAATTATTCGCATGGAGCTTGGGCAACCAGGGTCTTTAATCGGGGACGATCAAACTTATAATGTAGTAGTAACTGCTCATGCATTTATTATAATTTTTTTTATGGTTATGCCTATCTTAATTGGGGGATTTGGAAATTGGTTAGTGCCGTTGATGCTAGGGTCTCCGGATATGGCCTTTCCTCGTTTAAATAATATAAGATTTTGATTTTTAATTCCNGCTTTATTAATGCTAATTATAAGAAGTTTAGTTGAGATAGGGGCAGGAACCGGTTGGACTGTTTATCCCCCCTTAAGAAGTAATATTGCGCATGCCGGAGCCTCAGTAGACTTTGCTATTTTGTC…
DP_290	Zosime atlantica	NSH564-17	BOLD:ADF8630	MH708091	690[3n]	Coxf	Coxr2	55.04	6.32985	08-Mar-2016	Yes	AGGGGCTTGGGCGGGCATAGTGGGGACAGGTTTAAGAATAATTATTCGCATGGAGCTTGGGCAACCAGGGTCTTTAATCGGGGACGATCAAACTTATAATGTAGTAGTAACTGCTCATGCATTTATTATAATTTTTTTTATGGTTATGCCTATCTTAATTGGGGGATTTGGAAATTGGTTAGTGCCGTTGATGCTGGGGTCTCCGGATATGGCTTTTCCTCGTTTAAATAATATAAGATTTTGATTTTTAATTCCNGCTTTATTAATGCTAATTATAAGAAGTTTAGTTGAGATAGGGGCAGGAACCGGTTGGACTGTTTATCCCCCCTTAAGAAGTAATATTGCGCATGCCGGAGCCTCAGTAGACTTTGCTATTTTCTCTTTGCATTTGGCCGGGCT…
DP_289	Zosime atlantica	NSH565-17	BOLD:ADF8630	MH708092	703[2n]	Coxf	Coxr2	55.04	6.32985	08-Mar-2016	Yes	TAACAGGGGCTTGGGCGGGCATAGTGGGGACAGGTTTAAGAATAATTATTCCCATGGAGCTTGGGCAACCAGGGTCTTTAATTGGGGACGATCAAACTTATAATGTAGTAGTAACCGCTCATGCATTTATTATAATTTTTTTTATGGTTATGCCTATCTTAATTGGGGGATTTGGAAATTGGTTAGTGCCGTTGATGCTAGGGTCTCCGGATATGGCTTTTCCTCGTTTAAATAATATAAGATTTTGATTTTTAATTCCNGCTTTATTAATGCTAATTATAAGAAGTTTAGTTGAGATAGGGGCAGGAACCGGTTGGACTGTTTATCCCCCCTTAAGAAGTAATATTGCGCATGCCGGAGCCTCAGTAGACTTTGCTATTTTCTCTTTGCATTTGGCCG…
DP_288	Zosime atlantica	NSH566-17	BOLD:ADF8630	MK036989	647[1n]	Coxf	Coxr2	55.04	6.32985	08-Mar-2017	Yes	CGCATGGAGCTTGGGCAACCAGGGTCTTTAATCGGGGACGATCAAACTTATAATGTAGTAGTAACTGCTCATGCATTTATTATAATTTTTTTTATGGTTATGCCTATCTTAATTGGGGGATTTGGAAATTGGTTAGTGCCGTTGATGCTGGGGTCTCCGGATATGGCTTTTCCTCGTTTAAATAATATAAGATTTTGATTTTTAATTCCTGCTTTATTAATGCTAATTATAAGAAGTTTAGTTGAGATAGGGGCAGGAACCGGTTGGACTGTTTATCCCCCCTTAAGAAGTAATATTGCGCATGCCGGAGCCTCAGTAGACTTTGCTATTTTCTCTTTGCATTTGGCCGGGCTATCCTCGCTACTAGGGGCGGTTAATTTTATTAGAACCCTAGGCAAT…
